# Supplementary material for: Early Proteome Shift and Serum Bioactivity Precede Diesel Exhaust-induced Impairment of Cardiovascular Recovery in Spontaneously Hypertensive Rats
Source: Sci Rep. 2019 May 3;9:6885. doi: 10.1038/s41598-019-43339-8 (PMC6499793; doi:10.1038/s41598-019-43339-8)
Supplement: Supplementary file 2 — Thompson et al Data File [file 41598_2019_43339_MOESM2_ESM.xlsx]

## Sheet: Figure 1
Figure 1 is a schematic of experimental design

## Sheet: Table 1
Table 1 Particle Characterization and Chamber Conditions
Filtered Air Group
	Date	Chamber		TEOM	Filter	TEOM Filter Avg	O2	CO	NO	NO2	Nox		Humidity	Temp
				(ug/m3)	ug/m3	ug/m3	(%)	(ppm)	(ppm)	(ppm)	(ppm)		(%)	(°F)	°C
	2013-05-14	control	Average	0	N/A	0	20.9396	1.28322	0.201351	0.154459	0.355865		46.3	70.2	21.2222	54.8628	69.4176
			std error	0.3		0.3	0.0140605	0.28822	0.00574674	0.00381449	0.00654556		0.2	0		0.0724041	0.0280559
						0
						0
	2013-05-28	control	Average	1.4	N/A	1.4	21	1.8	0.1	0	0.118		55.5	68.8	20.4444	55.9643	68.57
			std error	0.0854873		0.0854873	0.00197719	0.4	0	0	0		0.03	0.01		0.0308389	0.00603076
						0
						0
	2013-06-03	control	Average	1.4	N/A	1.4	21.1	-0.06617	0.112	0.00466667	0.116833		57.1	68.5	20.2778
			std error	0.1		0.1	0.00128363	1	0.00763675	0.0129326	0.0063082		0.04	0.01
						0
						0
	2013-06-04	control	Average	1.28	N/A	1.28	21	N/A	0.1094	0.023	0.1324		56.3	68.7	20.3889
			std error	0.1		0.1	0		0.0132045	0.0160094	0.00526878		0.04	0.013
						0
						0
	2013-06-05	control	Average	1.5	N/A	1.5	21	1.175	0.09925	0.02775	0.127		56.4	68.2	20.1111
			std error	0.1		0.1	0	1	0.00909556	0.0109953	0.00641613		0.056	0.02
						0
		FA	Mean	1.116		1.116	21.0079	1.04801	0.1244	0.0419752	0.17002		54.32	68.88	20.4889
			SD	0.628713		0.628713	0.0577312	0.791272	0.0433825	0.0639706	0.10409		4.51907	0.772658	0.429254
Diesel groups
	Date	Chamber		TEOM	Filter	TEOM Filter Avg	O2	CO	NO	NO2	Nox		Humidity	Temp
				(ug/m3)	ug/m3	ug/m3	(%)	(ppm)	(ppm)	(ppm)	(ppm)		(%)	(°F)
	2013-05-14	Diesel	Average	401.5	539	470.25	20.8	11.4114	5.4685	0.704006	6.17253		35.6963	76.4737
			std error	2.7			0.00351824	0	0.00338022	0.00152318	0.00319581		0.0200612	0.0292801
	2013-05-28	Diesel	Average	534.2	599	566.6	20.8972	9.76024	4.69225	0.453782	5.14604		37.0964	75.9051
			std error	16.2			0.0033356	0.2	0.103367	0.0119278	0.114991		0.0541299	0.0344561
	2013-06-03	Diesel	Average	123.625	330	226.813	20.8965	4.09657	1.4212	0.100799	1.522		35.3645	75.6509
			std error	3.12772			0.00207519	0.0845436	0.0215783	0.00248516	0.0236309		0.00924405	0.0202777
	2013-06-04	Diesel	Average	161.344	207	184.172	21.0006	4.14594	1.62798	0.132583	1.76056		35.1104	75.7152
			std error	8.48447			0.00212777	0.0814603	0.0284247	0.00269314	0.0305364		0.0232134	0.0194411
	2013-06-05	Diesel	Average	452.495	527	489.748	20.7829	8.98293	4.56551	0.535376	5.1009		43.3597	73.1258
			std error	11.4634			0.00478091	0.148009	0.084811	0.00948523	0.0933049		0.0842317	0.0215097
		500	Mean	462.732	555	508.866	20.8267	10.0515	4.90875	0.564388	5.47316		38.7174	75.1682
			SD	66.9396	38.5746	50.9408	0.0616721	1.24014	0.488879	0.12761	0.606096		4.08079	1.79148
		150	Mean	142.484	268.5	205.492	20.9485	4.12126	1.52459	0.116691	1.64128		35.2374	75.683
			SD	26.6707	86.9741	30.1517	0.0736058	0.0349126	0.146215	0.0224741	0.168688		0.179686	0.0454937

## Sheet: Table 2
Table 2. Animal Weight										x-could not verify weights
	FA	Serum	LVP		DE150	Serum	LVP		DE500	Serum	LVP
	g	293	312		g	359	358		g	323	292				FA	15-18, 21-24, 40-43
		313	315			355	361			304	303				DE150	25-36
		300	303			339	355			308	280				DE500	1-12
		315	287			319	308			x	318
		314	306			376	360			x	308
		317	327			303	262			x	350
	Mean	308.667	308.333		Mean	341.833	334		Mean	311.667	308.5
	SD	9.7707	13.3816		SD	27.1029	40.6989		SD	10.0167	24.1971

## Sheet: Figure 2A
Figure 2
A - Heart Rate (Beats/minute)
	Sec	Air							Diesel 150 µg/m3						Diesel 500 µg/m3
Baseline Start	1	304.805	325.693	321.851	325.105	312.671	292.804		403.13	398.385	362.554	374.742	282.812		329.97	381.036	373.289	397.504	318.007	370.201
	10	300.875	327.156	322.299	328.443	311.491	294.768		402.017	398.236	364.064	371.023	283.656		330.805	380.548	373.051	396.737	318.06	368.249
	20	297.9	327.654	324.394	324.792	311.063	294.756		406.321	397.759	366.029	363.453	283.743		327.94	380.929	373.14	398.104	319.03	372.354
	30	295.733	328.086	323.559	328.742	308.577	295.302		407.611	398.211	365.288	369.714	282.429		326.823	375.435	371.151	398.641	316.757	371.734
	40	295.461	328.485	323.466	323.656	311.319	297.146		398.448	396.857	365.642	367.058	283.922		325.263	375.119	371.337	398.097	315.222	367.848
	50	296.09	329.257	323.923	326.123	306.882	293.788		409.964	395.414	355.397	361.157	283.962		326.896	380.115	372.629	398.25	315.504	373.319
	60	295.867	328.418	324.588	325.79	307.387	294.284		406.406	394.516	359.746	369.074	284.262		325.685	381.365	374.303	398.276	316.599	369.032
	70	294.293	328.796	325.151	323.681	307.417	291.955		393.832	394.49	358.069	363.343	284.233		323.257	384.141	372.849	397.278	315.9	368.255
	80	294.969	329.156	327.348	326.765	305.616	291.907		406.967	397.752	356.772	368.393	284.616		324.716	379.853	372.593	396.837	313.721	377.862
	90	292.92	328.769	324.49	325.196	309.815	293.443		406.67	397.518	356.369	365.46	285.002		322.927	363.037	372.195	394.965	312.835	367.186
	100	291.253	328.79	327.208	328.534	311.808	292.956		400.536	397.564	357.527	362.997	285.772		320.055	361.99	372.597	395.278	311.814	366.505
	110	293.186	328.976	328.293	326	306.331	292.26		397.408	397.232	351.177	364.606	285.44		322.505	383.374	371.926	394.505	313.913	373.176
Dobutamine Challenge	120	294.382	328.74	327.868	325.577	303.035	293.064		410.258	398.058	355.092	360.757	284.005		320.522	385.139	372.848	393.922	312.509	364.228
(10 µg/kg/min)	130	292.892	329.234	330.643	326.868	304.201	294.998		409.587	397.897	358.481	360.555	283.841		321.947	382.378	373.827	393.68	309.557	372.046
	140	295.326	331.361	329.198	324.736	306.158	296.015		404.4	401.722	355.869	357.102	285.58		328.536	376.984	374.46	396.674	312.646	368.594
	150	298.692	333.739	332.945	325.482	302.935	300.651		416.187	406.116	359.568	360.251	286.814		335.172	367.489	378.737	397.705	319.73	364.617
	160	303.592	336.263	339.382	329.547	300.472	304.485		419.83	409.951	370.336	366.11	294.135		341.907	344.376	386.451	400.718	325.642	374.309
	170	304.902	337.449	351.624	340.809	301.598	305.072		415.513	412.786	374.028	370.327	306.317		347.148	383.967	396.168	403.156	331.102	375.417
	180	310.726	339.286	356.937	351.598	317.698	308.218		422.177	417.886	375.579	371.265	313.107		355.909	396.071	404	405.183	338.702	379.513
	190	314.213	341.153	358.639	359.739	322.869	312.596		428.084	419.081	380.494	375.044	315.872		361.685	396.345	412.481	408.467	347.714	385.36
	200	316.91	344.552	361.43	360.239	319.536	316.17		429.214	421.828	386.145	381.368	317.288		370.285	396.864	416.649	398.037	353.493	381.231
	210	320.978	353.776	364.557	370.154	320.995	324.817		430.762	424.815	392.98	382.432	322.755		377.529	400.642	420.392	399.983	355.536	386.638
	220	324.474	361.456	365.402	372.875	329.199	328.555		433.488	428.507	395.389	383.499	325.782		383.426	401.802	424.92	414.519	354.62	389.964
	230	330.18	367.588	369.189	377.87	335.267	333.36		435.203	430.392	397.076	387.202	325.016		388.728	411.154	429.644	415.988	368.689	396.435
Recovery	240	334.383	373.43	374.349	382.343	337.768	335.483		437.824	430.334	403.348	387.97	326.913		392.38	410.053	434.084	417.046	373.778	401.217
	250	337.524	377.516	375.685	389.799	339.715	341.297		438.856	432.663	402.359	390.663	331.081		396.558	411.313	440.13	418.026	381.344	408.712
	260	339.716	380.33	378.927	391.507	340.404	344.264		442.613	431.95	411.476	394.55	337.853		400.627	415.313	441.888	417.223	380.601	407.851
	270	337.83	380.512	377.584	388.015	335.627	340.254		442.973	429.85	410.036	392.743	338.616		397.705	412.035	440.688	415.288	380.466	408.838
	280	337.292	378.112	377.502	389.615	332.537	336.619		434.128	427.548	409.067	390.652	336.556		395.181	418.025	439.572	412.215	373.627	402.493
	290	336.766	376.49	375.446	387.928	327.145	333.717		438.765	424.844	403.654	389.164	331.099		395.168	410.281	436.939	410.687	370.981	393.937
	300	333.954	374.107	375.59	387.112	322.547	328.25		436.07	422.536	401.142	386.312	326.115		392.375	406.038	433.267	408.487	360.102	396.147
	310	330.315	370.264	372.228	384.155	320.247	321.618		434.689	418.997	397.942	387.448	325.155		389.172	404.863	431.231	406.238	355.164	398.278
	320	328.406	366.71	370.252	378.416	316.357	321.078		433.074	417.023	396.995	386.931	322.488		384.848	399.708	430.633	403.503	349.097	388.794
	330	327.463	363.469	368.975	373.303	313.17	320.699		428.548	412.479	400.823	388.443	321.696		377.89	392.957	430.622	402.351	340.527	392.499
	340	324.742	361.461	363.949	373.376	314.23	313.375		425.601	409.432	393.163	386.31	317.164		379.777	387.06	427.517	401.235	337.284	386.512
	350	320.272	359.453	360.977	371.143	311.694	309.743		424.088	405.308	387.529	379.151	315.797		375.793	382.815	421.192	398.685	336.274	393.771
	360	319.793	353.14	358.503	365.105	310.358	304.275		423.721	402.242	385.467	370.554	314.262		369.119	382.252	416.961	395.671	336.372	381.808
Washout	x	x	x	x	x	x	x		x	x	x	x	x		x	x	x	x	x	x
Baseline Start	1	295.39	335.94	319.875	321.537	284.787	280.595		364.172	320.999	333.959	342.162	289.194		332.5	296.526	368.052	368.78	302.123	384.708
	10	292.904	336.233	318.281	323.221	281.64	280.311		363.954	317.533	333.253	342.538	288.209		334.985	296.11	365.931	369.323	301.587	393.652
	20	294.972	336.244	325.865	320.993	288.24	278.356		363.518	316.216	338.333	338.7	285.995		330.641	293.573	363.791	368.308	303.251	377.71
	30	293.445	336.928	334.008	322.59	283.868	282.618		363.376	316.101	332.94	335.588	285.816		329.847	292.033	359.943	366.487	301.945	367.505
	40	293.227	336.749	333.598	323.085	281.369	284.92		363.133	314.219	340.326	331.171	285.178		330.514	290.045	360.205	367.854	300.082	374.213
	50	292.858	335.479	336.097	323.856	280.292	279.028		363.167	314.782	332.499	345.824	287.603		328.695	289.575	362.255	371.783	302.177	371.633
	60	291.553	336.052	334.671	318.044	279.168	274.989		362.772	316.188	334.231	339.403	284.364		329.892	289.193	359.68	370.594	301.936	384
	70	292.372	336.005	334.232	316.591	277.022	281.739		363.002	315.886	337.916	342.769	284.284		326.148	288.772	355.957	368.506	300.948	367.251
	80	293.399	335.937	334.557	321.702	275.823	283.745		362.949	315.377	337.823	344.634	284.019		326.429	288.119	353.906	367.447	299.947	379.23
	90	293.814	335.779	334.616	323.313	276.15	276.632		362.226	315.805	336.995	337.749	283.73		325.064	286.437	356.534	366.233	298.462	362.547
	100	295.961	336.275	335.71	319.965	277.186	275.073		362.737	314.913	337.75	341.644	285.007		327.336	283.429	356.153	363.814	299.69	374.074
	110	298.063	335.395	334.371	319.084	275.248	278.299		362.258	314.628	337.51	339.543	282.909		327.585	284.023	356.43	361.538	300.833	380.317
Dobutamine Challenge	120	297.961	335.28	332.805	317.43	272.573	282.28		361.525	314.261	332.895	329.587	282.213		324.642	283.62	354.908	356.469	298.713	359.682
(20 µg/kg/min)	130	296.771	335.215	334.837	320.718	273.361	286.8		361.712	312.547	340.086	340.817	281.397		326.033	279.073	351.771	354.423	299.282	376.97
	140	306.334	337.683	339.068	337.368	303.495	292.326		358.09	314.437	338.038	339.811	286.694		333.792	283.38	356.28	356.94	318.698	363.752
	150	315.335	340.149	343.904	355.65	284.923	299.903		360.033	319.321	340.238	356.789	289.602		349.603	289.096	371.913	360.355	334.619	380.667
	160	323.2	349.571	348.417	371.858	296.112	308.999		367.605	323.114	358.163	367.962	296.013		362.862	293.836	382.199	370.088	340.151	399.018
	170	331.288	363.37	354.063	388.882	299.27	316.571		363.488	328.424	368.458	379.896	310.37		373.999	299.712	391.649	377.19	343.822	396.732
	180	340.045	373.388	361.224	401.202	300.046	328.675		371.459	336.867	376.087	390.775	320.613		387.768	302.814	401.379	381.443	356.813	395.769
	190	347.274	382.873	371.082	409.793	306.307	339.564		374.267	347.113	390.575	406.28	331.821		396.746	311.464	409.185	386.372	368.993	399.988
	200	358.398	390.833	380.734	420.272	316.652	352.428		385.244	356.275	399.692	411.97	344.048		405.666	319.112	416.524	390.245	378.645	406.856
	210	366.159	397.072	387.686	426.139	320.18	362.172		394.679	365.904	409.325	416.389	353.731		412.437	325.401	421.123	394.123	385.877	411.736
	220	375.002	401.705	393.455	435.233	326.271	376.445		400.882	375.172	414.403	419.729	362.124		424.525	332.813	425.24	397.059	392.637	415.783
	230	385.425	405.814	398.793	439.054	328.391	385.863		409.282	384.41	421.323	423.765	368.317		429.461	340.231	427.283	397.932	402.937	419.832
Recovery	240	392.955	407.625	402.956	439.723	332.387	389.133		416.392	388.88	424.891	425.962	376.628		432.773	343.067	430.535	399.715	412.64	422.2
	250	397.858	412.287	407.022	441.254	332.133	399.405		421.723	392.907	430.574	427.956	379.262		441.707	352.06	437.359	404.404	417.77	425.903
	260	401.139	410.944	411.293	445.777	338.224	403.974		425.526	399.646	428.061	429.777	381.627		445.334	341.33	439.2	406.84	422.338	432.035
	270	400.761	407.867	409.648	443.11	336.604	401.712		427.638	400.08	432.587	425.529	385.125		444.265	348.154	438.21	405.711	418.273	418.545
	280	400.307	404.128	406.707	441.281	334.279	389.171		427.1	398.243	430.201	425.822	376.67		441.118	346.451	436.501	401.058	412.18	408.694
	290	391.238	401.967	404.97	438.205	332.321	379.125		426.374	397.26	427.653	424.723	361.93		436.56	346.593	433.961	395.366	409.411	406.823
	300	388.129	398.768	401.201	434.743	325.966	373.543		427.417	393.926	426.87	422.836	343.312		429.248	343.005	429.477	389.038	404.102	404.616
	310	378.929	396.662	397.629	431.013	324.183	367.191		423.629	392.177	423.533	422.176	346.753		422.691	336.148	426.08	387.727	395.64	402.555
	320	373.477	394.046	393.12	425.449	323.917	357.805		419.145	389.009	425.112	420.684	352.028		418.3	328.779	421.232	384.187	387.708	402.724
	330	368.926	390.69	386.587	421.498	320.975	354.883		414.353	382.954	420.585	416.417	351.616		415.194	326.022	416.638	380.966	376.084	399.019
	340	362.293	386.253	383.986	415.717	317.79	353.275		412.59	377.101	419.136	415.015	348.452		406.551	320.933	411.243	378.622	366.473	399.959
	350	358.348	381.44	377.891	412.931	316.98	347.625		414.134	375.195	415.802	414.361	342.574		399.193	315.133	406.672	375.363	356.418	396.929
	360	354.492	378.734	370.554	409.844	314.544	344.859		410.186	369.082	413.858	410.708	341.021		396.908	310.792	399.962	372.665	347.17	393.702

## Sheet: Figure 2B
Figure 2
B - Systolic Pressure (mmHg)
	Sec	Air							Diesel 150 µg/m3						Diesel 500 µg/m3
Baseline Start	1	107.394	116.27	143.777	131.704	108.139	104.018		122.255	158.827	123.588	126.398	123.87		112.245	123.13	124.549	127.229	118.579	115.514
	10	108.707	111.589	141.763	131.391	107.768	104.04		119.763	158.649	124.389	125.157	123.627		112.587	125.188	125.434	126.565	118.324	114.186
	20	108.575	111.317	143.714	130.738	107.12	103.48		124.607	157.219	124.763	122.01	123.021		112.27	126.889	126.338	126.237	118.351	117.408
	30	108.641	112.309	143.069	130.952	107.667	104.22		123.648	157.904	124.336	125.272	122.903		111.075	122.403	125.337	126.439	118.269	117.881
	40	107.705	112.686	142.954	131.203	107.843	105.056		121.683	158.23	124.803	124.721	123.548		111.83	122.208	124.318	125.802	117.577	114.178
	50	108.126	113.694	143.853	131.699	107.673	106.123		126.548	156.79	121.547	123.094	124.684		112.051	128.69	125.118	125.608	117.642	119.351
	60	108.419	114.614	144.331	131.952	107.799	106.157		127.514	155.384	124.351	127.052	124.596		112.276	127.787	125.597	124.616	117.777	116.262
	70	109.094	114.51	143.736	132.254	108.053	105.772		124.222	154.936	124.688	123.742	124.483		110.73	127.542	126.001	122.199	117.845	113.254
	80	109.709	115.028	145.004	132.486	106.88	106.053		128.765	156.934	125.19	127.184	125.58		111.869	123.863	127.003	126.629	117.093	121.591
	90	109.841	116.118	144.838	131.417	110.073	106.353		124.811	156.818	124.274	125.827	125.86		112.269	117.317	125.533	126.365	117.036	115.476
	100	111.597	116.683	144.731	132.346	111.937	106.025		125.083	157.775	125.788	126.056	126.874		112.094	113.573	126.008	125.927	116.254	114.833
	110	112.364	117.211	145.832	132.538	111.46	105.15		125.24	158.036	123.984	126.327	125.984		112.821	116.321	125.121	124.938	116.676	119.559
Dobutamine Challenge	120	114.077	116.856	145.637	131.788	110.953	104.498		130.221	158.924	125.808	126.707	124.522		113.538	120.717	125.678	124.256	117.173	112.692
(10 µg/kg/min)	130	115.449	119.081	146.131	132.036	110.453	104.468		126.512	159.246	127.437	128.14	126.407		113.301	122.599	128.767	125.477	116.864	119.549
	140	117.346	120.401	146.989	132.691	110.877	107.57		122.487	167.25	127.099	127.253	127.787		116.796	122.232	129.494	125.176	119.144	117.651
	150	123.767	124.329	148.854	134.732	110.392	111.87		134.081	185.159	130.477	130.769	128.862		126.01	118.042	127.757	125.472	124.065	115.536
	160	127.962	127.231	152.78	137.686	109.771	116.508		131.142	195.124	131.31	134.381	132.537		134.093	120.722	130.359	129.37	127.593	123.308
	170	130.978	127.401	155.471	139.089	108.852	118.435		129.536	199.051	133.449	136.637	135.773		145.395	123.268	134.296	132.339	129.736	122.532
	180	132.93	127.996	157.014	140.409	113.983	120.117		135.326	204.861	133.105	138.627	136.59		147.721	126.513	136.244	132.61	130.405	127.589
	190	134.097	128.814	156.651	140.114	119.875	120.045		138.717	204.198	132.635	138.604	136.792		138.192	126.316	138.494	132.481	131.067	129.577
	200	135.386	130.02	152.476	139.774	119.93	121.071		139.795	204.954	133.234	140.386	136.845		139.772	124.812	136.938	133.36	130.734	128.954
	210	136.419	130.494	152.655	139.554	119.851	121.986		139.244	206.768	133.959	141.03	136.481		138.733	124.708	137.074	131.939	131.234	127.444
	220	137.255	131.054	150.478	139.474	119.21	122.293		140.335	208.178	133.144	141.523	136.264		144.574	124.652	136.968	133.58	130.976	125.415
	230	138.746	131.759	151.024	139.221	122.645	123.029		139.389	208.164	132.772	142.42	136.517		149.446	126.16	136.292	133.014	130.458	128.148
Recovery	240	139.046	132.148	151.492	138.725	124.292	123.094		138.666	209.425	132.889	142.288	136.429		152.69	126.149	133.843	133.149	130.226	128.251
	250	139.85	131.479	151.35	138.638	125.518	123.138		138.458	208.907	132.519	142.972	135.941		153.836	123.662	137.034	132.712	129.472	130.484
	260	140.813	130.556	151.532	137.707	126.292	122.977		138.808	210.197	133.177	142.783	136.033		157.563	124.099	138.092	133.901	128.995	130.332
	270	140.62	131.68	151.893	136.063	125.939	123.545		139.448	210.194	133.403	142.402	136.216		172.629	124.884	138.52	134.646	128.458	132.366
	280	140.678	130.729	150.67	136.089	124.625	123.433		138.993	209.499	133.276	140.472	135.286		171.064	125.418	139.335	134.562	127.745	130.689
	290	140.45	129.946	150.216	136.661	122.842	122.535		138.062	206.932	132.273	139.821	134.14		166.097	123.925	138.203	133.862	126.071	126.281
	300	141.121	129.554	149.582	137.463	122.223	121.728		137.505	205.416	132.939	137.999	133.415		163.145	122.059	135.573	131.354	124.568	127.564
	310	141.314	128.996	148.646	137.231	121.446	121.592		136.872	203.578	132.069	137.209	132.499		161.914	123.895	135.931	132.759	123.1	127.808
	320	140.911	128.435	147.929	137.052	120.745	121.268		138.413	200.51	130.676	135.489	131.65		158.639	123.316	133.145	132.576	121.622	124.986
	330	141.154	127.034	147.228	136.799	119.76	120.8		137.099	197.389	133.396	135.097	131.569		156.518	122.078	137.663	131.992	120.483	125.328
	340	140.78	126.634	146.248	137.337	119.816	120.404		136.89	193.841	132.126	132.597	131.934		156.385	121.228	136.082	131.348	119.707	122.584
	350	140.68	126.538	145.36	137.306	119.638	119.115		136.038	190.954	131.183	128.277	130.694		151.625	119.152	134.294	130.501	118.647	125.133
	360	141.059	126.014	145.001	136.812	119.169	117.12		134.209	186.615	131.294	124.476	131.224		148.436	120.574	132.898	128.932	117.093	120.516
Washout	x	x	x	x	x	x	x		x	x	x	x	x		x	x	x	x	x	x
Baseline Start	1	139.067	112.733	133.132	133.204	105.421	109.053		100.219	120.669	126.052	126.165	124.734		131.852	86.8235	113.935	119.419	105.792	116.542
	10	138.581	110.887	130.474	132.972	104.783	108.572		99.6364	119.762	125.831	127.132	125.637		133.911	87.3846	114.138	118.86	105.286	123.221
	20	138.881	111.18	133.061	132.69	106.136	107.685		99.6038	119.161	127.667	126.838	125.915		133.236	86.9367	112.303	119.18	106.004	117.706
	30	138.732	112.414	137.845	133.044	106.985	109.993		99.7495	119.29	125.198	126.047	125.76		133.385	86.5106	108.944	118.536	106.048	113.891
	40	138.224	112.628	139.4	133.682	105.454	111.896		100.505	118.742	127.572	125.595	126.538		133.886	86.8013	109.886	118.419	105.448	115.504
	50	139.202	110.682	139.756	133.525	106.404	109.808		101.036	118.673	125.187	128.217	128.056		133.089	86.9376	111.657	118.094	105.058	112.001
	60	139.102	112.74	139.571	131.906	106.301	107.061		100.732	120.276	125.071	124.754	127.469		134.216	87.1964	111.769	118.149	105.098	119.149
	70	138.693	112.534	139.824	131.567	106.336	109.915		100.6	120.006	125.64	127.433	126.082		133.395	87.5744	108.832	117.834	105.225	112.399
	80	138.981	112.825	139.963	132.378	105.964	112.855		100.84	120.479	126.109	128.601	126.345		133.866	87.9622	107.973	117.746	104.422	120.164
	90	138.61	113.25	139.942	133.42	106.222	110.525		100.998	121.62	126.019	126.01	126.848		133.12	88.385	109.012	118.239	105.377	109.814
	100	139.898	114.571	139.936	133.024	106.66	109.639		101.408	121.498	126.6	127.658	128.787		134.961	88.1075	107.279	118.113	106.138	115.684
	110	140.138	113.911	140.714	131.93	106.374	111.782		100.895	121.4	126.771	129.579	127.851		135.693	88.0922	109.228	117.787	106.313	118.767
Dobutamine Challenge	120	140.313	114.784	139.422	131.544	105.572	113.98		100.788	121.388	125.529	127.167	125.421		134.051	89.9431	109.828	117.412	105.484	111.312
(20 µg/kg/min)	130	139.784	115.796	140.643	133.378	107.018	117.669		101.728	121.879	128.14	130.648	124.716		134.834	90.8149	109.85	118.786	105.656	119.485
	140	143.375	115.062	144.159	133.943	108.214	124.108		109.154	129.207	128.938	129.745	127.717		139.537	98.1716	113.737	120.102	111.331	111.585
	150	149.234	114.849	146.752	137.479	107.96	126.801		118.181	157.814	128.358	138.003	131.132		163.507	108.195	119.708	125.298	121.605	120.596
	160	152.808	118.921	149.034	139.721	110.574	128.442		121.744	183.478	138.261	141.599	134.698		171.84	113.985	123.129	130.025	126.195	130.94
	170	154.53	120.558	150.216	140.049	114.22	128.639		124.19	195.719	142.625	143.044	137.198		181.202	116.805	125.744	132.466	128.717	133.632
	180	154.592	120.251	151.155	139.757	117.063	129.299		124.652	207.591	141.073	143.11	138.187		188.485	118.517	126.867	133.451	129.46	132.669
	190	154.544	120.46	151.506	139.043	117.94	129.453		125.617	216.268	138.664	145.05	138.577		191.668	119.944	126.896	133.233	129.537	133.25
	200	154.944	120.42	152.338	138.468	119.75	129.876		126.243	217.05	136.31	146.011	138.829		186.9	120.813	127.311	133.837	129.955	134.613
	210	155.363	120.146	152.849	137.845	119.677	130.594		126.485	217.669	134.045	147.086	138.761		181.904	121.415	126.993	135.648	129.934	134.529
	220	155.116	120.2	153.351	137.5	120.827	131.109		126.114	220.161	133.25	146.17	138.945		180.105	121.368	126.809	135.551	129.745	135.322
	230	154.829	120.188	153.028	137.071	121.371	132.09		125.515	218.724	133.133	146.955	138.72		175.862	121.591	126.999	135.945	129.595	135.612
Recovery	240	154.381	118.952	152.842	135.598	122.069	131.526		125.27	216.997	133.255	147.218	138.58		169.318	122.138	125.858	135.786	129.581	135.389
	250	153.805	120.597	153.081	133.478	121.197	132.602		124.562	215.536	132.651	146.984	138.552		158.203	122.25	126.981	135.408	129.504	135.71
	260	153.71	123.422	156.337	134.472	122.164	133.847		124.613	216.378	130.147	148.216	138.549		163.47	123.46	130.905	137.223	130.152	136.989
	270	154.55	124.415	158.926	136.473	122.216	133.648		125.002	217.078	132.395	147.302	139.001		166.831	123.362	133.381	139.738	131.844	136.444
	280	154.237	124.302	158.897	136.31	121.555	131.763		125.381	219.56	132.367	146.415	139.277		168.754	123.567	132.782	139.167	131.834	134.006
	290	152.316	124.206	158.909	136.228	121.405	129.833		125.277	219.77	131.561	146.084	139.06		174.444	123.396	132.202	137.908	131.116	133.5
	300	152.181	123.412	158.189	136.391	120.412	128.347		125.385	216.833	132.512	145.836	137.171		167.911	123.452	131.343	136.486	130.603	132.676
	310	152.595	123.593	157.197	136.682	118.981	127.555		125.656	216.493	132.172	145.676	137.533		142.069	123.418	130.357	136.19	130.754	131.592
	320	151.643	123.051	156.786	136.791	118.518	126.416		125.012	214.305	132.49	145.172	137.774		140.191	122.657	128.316	135.075	130.672	130.715
	330	151.316	122.842	155.731	136.988	118.82	125.785		124.748	213.146	132.633	143.952	137.557		139.853	121.795	125.31	134.22	129.518	129.14
	340	150.632	122.509	154.096	137.244	117.52	126.385		124.194	211.678	132.808	143.385	137.809		137.08	120.904	122.925	132.614	128.679	128.928
	350	150.743	122.292	153.219	137.803	117.184	126.222		123.857	210.216	132.135	143.015	136.586		135.591	120.198	122.045	130.981	127.15	128.226
	360	149.587	121.629	151.684	137.737	116.837	125.912		123.912	206.94	132.539	141.984	136.784		132.784	117.906	119.049	130.214	125.486	126.356

## Sheet: Figure 2C
Figure 2
C - Mean Pressure (mmHg)
	Sec	Air							Diesel 150 µg/m3						Diesel 500 µg/m3
Baseline Start	1	33.0305	46.5966	58.7793	44.4589	41.3027	37.2314		44.9576	62.1562	48.8634	48.9142	42.2371		40.7554	41.9772	44.2601	49.2998	43.8426	42.5259
	10	33.1199	40.8681	60.4117	47.549	40.5937	37.0187		42.7451	58.3566	48.7653	49.9427	42.4209		37.2285	45.2629	44.8777	46.5558	39.9795	42.3084
	20	32.8785	40.4171	61.1266	46.7283	40.5538	36.7675		46.5935	57.1715	49.1904	47.7296	41.4826		37.2398	46.3772	45.3289	47.0726	40.5871	44.236
	30	33.3933	40.691	60.742	46.7302	41.0932	36.968		44.883	57.8856	49.1041	50.3283	41.38		36.6442	43.1616	44.7674	46.6439	39.858	43.9234
	40	33.4333	41.6915	60.9186	46.7337	41.572	37.8152		42.9875	58.2201	49.2598	49.2494	41.6213		36.96	44.0279	44.5556	46.4857	39.9267	42.4054
	50	33.815	42.4129	61.7138	47.7699	41.6176	37.7974		46.7661	57.4338	46.6048	48.9566	42.8054		36.6597	46.9211	44.9819	46.6274	39.7187	45.2996
	60	34.4614	43.0895	62.2456	47.2401	42.1255	37.8777		46.8262	57.1812	48.491	51.2005	42.2305		36.9936	46.5853	45.1081	45.6355	39.8993	42.963
	70	35.5714	42.9922	61.7751	47.5483	40.2195	37.5147		43.4764	56.7495	48.7163	48.9044	42.2727		35.9517	45.801	45.4459	44.689	40.3425	42.1816
	80	36.4647	43.5699	62.5818	47.7459	38.5127	38.1528		47.8611	57.3286	48.3544	51.6518	42.9781		36.8641	42.9925	46.1108	47.1532	39.5843	45.6321
	90	36.4325	44.6165	62.7372	46.98	40.2796	38.3479		44.3892	57.2768	48.8876	50.1431	42.5855		36.5866	39.1104	45.3672	46.313	39.8957	42.5673
	100	38.284	44.964	62.7765	47.6595	41.2071	38.3205		45.5184	57.9178	48.9149	50.729	43.679		36.6459	36.8894	45.8507	46.4992	39.9014	42.6923
	110	38.7806	45.603	63.7055	47.7703	40.7143	37.8757		44.6145	58.0498	47.8181	50.9734	43.1224		36.6915	40.3049	45.2918	45.9241	40.557	44.4091
Dobutamine Challenge	120	39.7251	45.3475	63.0065	46.8518	40.3635	37.3331		48.8906	58.4988	48.7833	51.1185	42.1792		37.199	42.4885	45.7147	45.5925	40.4308	41.0212
(10 µg/kg/min)	130	40.6758	46.5092	63.8726	47.4018	40.8124	37.4847		45.7567	59.6341	50.136	51.724	43.1701		36.9699	43.3487	46.9083	45.9753	39.8882	44.9405
	140	41.2795	46.8077	63.977	47.6016	41.0445	38.3703		43.4545	60.5297	49.1776	50.9869	44.3496		38.4471	42.8629	47.3943	45.5048	41.3294	43.1298
	150	42.8458	46.6967	63.8175	47.2895	40.3635	37.6666		50.0826	63.1887	50.6858	50.3671	42.8432		40.4121	38.5303	46.527	43.7199	41.2081	41.2776
	160	43.7088	47.4957	64.2336	47.9752	40.4636	37.5528		45.8792	65.2468	49.3978	49.6506	42.4795		41.9959	36.5931	46.6301	44.6348	40.3044	41.5156
	170	45.2814	47.4016	66.9256	48.8728	40.0461	37.2844		44.3215	66.3901	50.2893	49.7906	43.4343		44.6246	40.9187	48.6158	45.8959	40.5304	38.9907
	180	46.8124	47.2632	67.9838	49.9498	41.8419	37.6703		47.6863	68.5617	50.3979	50.4631	43.7117		44.9973	42.9948	49.7274	45.3382	41.3006	40.1692
	190	47.2384	47.9368	67.5662	50.3758	42.8398	37.777		50.5081	68.6696	50.1075	50.8198	43.8766		45.7305	42.5885	51.9002	45.5487	41.7987	40.9772
	200	48.6115	48.4406	65.4304	49.8539	42.5026	38.4181		50.8811	68.6652	51.3171	51.4069	43.6215		46.259	41.4758	50.4081	45.1319	41.7045	40.8623
	210	49.5932	49.4999	65.1839	50.507	42.1916	38.4516		51.2669	69.7626	52.9372	51.8122	43.864		46.9383	41.696	50.8575	43.4614	42.4248	39.6075
	220	50.4607	50.6961	63.8704	50.3649	42.67	39.0528		51.7865	69.7298	52.5951	52.1114	43.9439		48.2756	41.2651	50.7175	45.99	41.7043	39.0665
	230	51.7905	51.2296	64.6158	50.5069	45.0776	39.0822		51.6893	69.9931	52.0727	52.7361	43.6678		49.0405	42.4278	50.9881	45.733	42.04	40.1224
Recovery	240	52.1202	51.6709	64.5406	50.6309	45.748	39.2939		51.1337	69.3227	52.8984	51.9801	43.1514		49.1857	42.6853	49.2165	44.8898	42.6492	40.2852
	250	53.5186	52.0743	64.6566	50.8826	46.9314	39.5735		51.1728	69.1538	53.0076	52.702	43.4776		49.9033	40.6713	52.2242	44.9176	42.1671	41.4176
	260	53.88	51.7192	64.285	50.2501	46.9377	39.1199		51.4515	69.3851	54.6715	52.6977	44.5228		50.0681	41.5444	52.7531	45.184	41.8713	41.2184
	270	54.3376	52.5441	64.3374	48.8225	46.3623	39.6014		51.7227	69.0144	53.7677	52.4894	44.0174		51.2308	41.4695	53.513	45.6627	41.47	42.148
	280	54.9003	51.5376	63.4794	49.0811	45.6627	39.2056		51.0777	69.1478	53.5987	51.1496	43.8714		50.3363	42.4241	53.3552	44.9812	40.3036	41.7295
	290	54.6495	50.5924	63.2573	49.3518	44.3233	39.1809		50.6102	67.5802	52.9936	50.6016	42.9459		49.6741	40.6518	52.5026	45.22	39.3974	39.3267
	300	55.4493	50.3876	63.9025	50.298	44.0186	38.1692		49.9592	67.292	52.9924	49.4859	42.9497		49.1768	39.8406	49.6726	43.3687	37.5869	40.0226
	310	55.6542	49.6352	63.0972	49.6622	43.9815	37.7983		49.6758	66.498	52.4982	49.3255	42.086		48.3013	40.8589	50.5232	44.2329	36.4971	40.5778
	320	55.2214	48.9769	62.9313	49.2927	43.2491	38.4393		50.5397	64.7444	51.6904	48.4399	41.7284		48.0484	40.3114	48.7651	44.3186	35.6928	39.0066
	330	56.2776	47.4413	62.5416	48.5824	43.2689	38.2958		49.6	64.2778	53.6257	49.0147	41.4324		47.1012	39.3448	51.3451	43.9701	34.7094	40.2748
	340	56.0519	47.6544	62.5633	49.231	43.6967	37.7687		49.2072	62.8434	51.7807	47.3643	41.877		47.0364	38.5979	50.7296	43.8545	34.7214	38.7326
	350	55.8298	47.2818	62.0426	49.5227	43.5906	37.9346		48.567	62.298	51.444	45.8278	41.4691		46.7042	37.8368	48.8708	43.1058	34.6799	41.0286
	360	56.8544	46.5009	62.3247	48.7864	43.6394	36.8945		47.8196	60.3624	50.9107	43.8832	41.3838		46.2319	38.6936	47.7353	42.6974	34.9923	38.4553
Washout	x	x	x	x	x	x	x		x	x	x	x	x		x	x	x	x	x	x
Baseline Start	1	65.3167	37.9445	66.113	44.9652	32.8545	37.609		36.296	38.9807	45.0245	48.8333	43.7831		52.7114	28.1812	41.3764	39.9925	32.9987	43.5896
	10	65.4601	38.4442	65.4032	44.9207	32.7884	38.693		35.9259	42.0819	48.1354	49.0447	43.2417		54.4207	28.481	40.5594	39.7224	32.6399	44.966
	20	65.0071	38.9579	65.843	46.4051	33.4067	36.7215		35.9781	41.58	50.1186	48.8879	43.3803		54.5519	27.7556	39.2286	39.3826	33.5628	40.7043
	30	65.0789	37.9687	64.4738	47.105	35.2942	35.4914		36.1948	41.0868	46.9492	48.3202	43.5137		54.6407	27.4367	37.9495	39.2663	33.192	40.3477
	40	65.7773	35.9997	61.866	47.2905	32.099	36.1558		36.1491	41.7009	49.0075	47.8227	43.287		54.6896	28.0156	38.8378	39.7931	33.1437	41.4531
	50	66.7359	38.246	62.422	49.1129	32.897	37.0764		36.8706	40.0059	46.7847	49.9751	44.6399		54.0971	27.8435	39.8526	39.4911	33.5196	39.6601
	60	68.0461	39.9992	63.2186	50.45	34.2801	37.7995		36.1064	41.7954	47.2763	47.3451	44.4577		55.4265	27.6945	39.1955	39.006	33.229	42.9857
	70	68.076	41.2011	64.0367	50.9966	34.3071	38.9085		36.4663	40.5936	47.5088	48.777	43.6628		54.9235	27.7335	37.7087	39.3584	33.269	38.4945
	80	68.6611	41.585	64.709	51.3584	34.5252	39.719		36.0834	41.3214	48.2184	49.4713	43.6495		54.9794	27.938	37.7357	38.8462	33.2037	43.6639
	90	70.049	42.7349	66.1323	51.9885	35.8341	41.3093		36.4802	41.9656	47.7047	48.2756	44.6026		54.6847	28.1587	37.9688	38.9499	33.7133	37.7588
	100	70.9199	43.227	66.2722	52.3085	35.4019	42.2406		36.4624	41.1559	48.3622	48.4776	45.1961		55.8355	27.7429	37.4792	39.0245	34.1397	41.8379
	110	71.3308	43.3409	67.6236	53.1361	36.3878	44.4037		35.9402	41.5511	48.2388	49.7724	44.3856		55.8339	27.9568	38.0189	38.6324	34.1487	41.5238
Dobutamine Challenge	120	72.3218	43.4843	67.2483	53.5606	36.9532	45.4921		36.2411	41.236	47.7505	47.991	43.3636		55.6386	29.1762	38.2459	38.0792	33.8702	38.4165
(20 µg/kg/min)	130	72.3931	43.2823	67.9814	52.4686	37.6095	46.0994		36.6062	41.4801	49.4891	50.9718	43.3725		56.2707	28.8103	38.5734	39.215	34.0993	43.7005
	140	72.7897	44.7154	68.1824	51.1893	37.1379	47.8281		36.3764	42.8699	49.8019	49.0108	45.0773		57.9347	29.2041	39.2973	38.1641	35.9081	37.954
	150	72.5433	45.9019	70.7725	52.7329	37.8641	48.7577		34.6502	46.4646	48.7929	48.7787	43.5528		59.8466	27.572	38.6043	36.3419	35.1549	38.6407
	160	72.9625	45.9702	71.6784	53.3824	38.013	48.5685		35.1933	49.248	52.8171	49.2538	42.6056		56.9602	27.6903	38.5438	37.6005	35.2502	40.5546
	170	72.7771	45.8482	71.4721	52.7884	37.8568	46.1668		35.1368	52.1472	55.2172	50.6933	43.3444		57.3673	28.6364	39.6778	38.3749	36.2637	40.4504
	180	70.196	44.9881	70.8861	52.4784	37.4977	43.5651		35.8359	55.2758	55.4089	51.4224	45.2694		57.5305	29.0811	41.0678	39.3119	37.6938	39.9777
	190	70.4587	43.7645	70.2172	52.5849	37.0481	41.8075		36.8348	57.9768	56.1822	53.9198	45.9642		57.6728	30.2224	41.4958	39.2825	37.9844	40.2455
	200	69.1998	43.9276	69.7403	52.018	36.1305	40.986		37.3049	60.3693	56.6268	54.9096	47.5751		57.2518	30.4158	42.8573	40.6658	39.3037	41.4282
	210	67.9418	43.1841	68.7535	51.4254	36.3201	38.9936		38.37	61.9123	56.9166	56.3816	48.6759		55.8246	31.0132	42.7733	41.8947	39.9866	42.0187
	220	67.7362	42.4078	68.1068	51.5676	36.1524	38.3842		38.3317	63.2451	57.1996	55.7427	50.0917		54.6731	32.0475	43.2381	41.6993	40.0963	42.1691
	230	66.2181	41.9528	67.3118	50.8154	35.756	38.7438		39.115	63.9738	57.8031	56.4597	49.914		52.6818	32.3579	43.4389	42.2652	41.3942	42.8298
Recovery	240	66.5575	41.1149	66.8763	51.3704	35.9708	38.3238		39.4534	64.1782	57.6159	57.0056	51.0344		49.8651	32.8032	43.1986	41.6386	42.2532	42.9743
	250	65.4891	40.5251	65.618	50.864	35.7147	38.2453		39.7745	64.1751	58.4108	57.091	51.0076		47.5968	33.3013	44.1723	42.3725	42.7684	43.2185
	260	401.139	410.944	411.293	445.777	338.224	403.974		40.1319	65.4674	55.1607	57.5912	51.4482		47.2408	33.5009	46.9369	43.198	43.1883	44.5658
	270	400.761	407.867	409.648	443.11	336.604	401.712		41.0632	66.3828	54.7267	56.5558	51.9545		48.0468	34.211	48.534	44.9459	44.4323	43.5078
	280	400.307	404.128	406.707	441.281	334.279	389.171		40.945	66.3164	54.0044	55.7328	51.2665		48.4601	34.5734	47.1356	44.2574	43.7264	41.5018
	290	391.238	401.967	404.97	438.205	332.321	379.125		40.7364	67.1537	53.7179	55.4372	49.4811		48.8449	34.4554	47.4855	43.1634	43.1412	40.8851
	300	388.129	398.768	401.201	434.743	325.966	373.543		40.9292	66.8724	54.233	54.6162	46.3066		46.8918	34.0795	46.2094	41.9471	42.1859	40.6634
	310	378.929	396.662	397.629	431.013	324.183	367.191		41.125	66.0222	53.041	54.9566	47.5294		40.5534	33.9965	44.9705	41.6774	42.002	39.7687
	320	373.477	394.046	393.12	425.449	323.917	357.805		40.1425	65.3305	54.194	54.2672	48.0601		39.7847	33.2772	43.0466	41.1712	41.4515	39.403
	330	368.926	390.69	386.587	421.498	320.975	354.883		39.8329	64.0968	53.7253	52.9281	47.5234		38.9906	32.7301	41.2051	40.9032	39.3674	38.2133
	340	362.293	386.253	383.986	415.717	317.79	353.275		39.4116	63.3944	53.8793	52.8144	47.6821		38.0106	32.947	38.946	39.8944	38.9958	39.2037
	350	358.348	381.44	377.891	412.931	316.98	347.625		39.7073	62.5557	53.1949	52.9456	46.6675		36.8108	31.8218	38.7945	39.1303	37.9532	38.9116
	360	354.492	378.734	370.554	409.844	314.544	344.859		39.7933	61.5202	53.6798	52.4299	46.7515		36.3003	31.3142	37.0229	38.9312	37.0605	38.8222

## Sheet: Figure 3
Figure 3	For units see figure 2									Note: These values are derived by subtracting peak response with 10 µg/kg/min dobutamine from the peak response with 120 µg/kg/min dobutamine (A, C, E) or the last 2 minute recovery value during Recovery 1 from the final recovery value during Recovery 2 (B, D, F)
3A - ΔPeak Heart Rate (Dob20 - Dob10)					3B - Heart Rate Recovery Difference (Recovery 2 - Recovery 1)
FA	DE150	DE500			FA	DE150	DE500
58.7148	-17.5493	43.7345			14.5925	-42.019	4.8703
35.7643	-38.03	-63.5738			-14.3969	-25.4974	-38.7667
29.5523	31.256	-3.2186			-5.82353	-0.165	-40.6884
52.173	36.8828	-4.7314			28.1484	39.0791	-63.0284
-6.083	53.5608	39.7271			5.6919	-6.3331	-1.141
55.1455		14.8882			17.3313		-9.4506
3C - ΔPeak Systolic Pressure (Dob20 -Dob10)					3D - Systolic Pressure Recovery Difference (Recovery 2 - Recovery 1)
FA	DE150	DE500			FA	DE150	DE500
15.5114	-10.381	8.333			4.9535	-19.1205	-21.6382
-11.687	8.9519	-3.8985			-1.1549	14.6983	-7.3846
0.9235	0.3283	-3.1265			-0.8747	3.4562	-13.9928
-1.6997	5.3313	-3.2865			2.3551	6.246	-13.0314
-3.7715	1.5359	0.7149			4.9786	1.4745	0.8017
10.2253		4.8064			8.4206		-3.6267
3E - ΔPeak Double Product (Dob20 - Dob10)					3F - Double Product Recovery Difference (Recovery 2 - Recovery 1)
FA	DE150	DE500			FA	DE150	DE500
14314.9	-6751.81	10435.6			3566.36	-12496.1	-6662.26
-59.8422	-4349.28	-9360.02			-2012.03	1378.12	-6176.38
4860.27	4288.31	-1782.39			-1030.46	1164.96	-9293.44
6460.53	7544.21	-1993.99			4580.85	7462.64	-11376.4
-2025.59	7912.6	5440.58			2034.15	-392.053	121.08
10820.1		4002.56			4407.59		-2546.93

## Sheet: Table 3
Table 3. Left Ventricular Pressure Parameters by Time Period
Heart Rate (BPM)	FA						DEP 150					DEP 500
Baseline	294.065	328.102	329.728	326.375	302.411	293.604	415.319	397.367	356.628	368.693	284.125	318.811	383.495	372.669	393.544	313.248	362.015
Max Resp (Dob 10)	336.643	375.882	378.084	389.748	340.332	339.852	439.644	432.748	409.646	391.437	329.415	395.366	411.682	436.365	419.666	375.757	410.272
Recovery after Dob 10	300.418	337.607	317.4	323.038	280.902	282.446	410.465	343.001	343.361	347.302	291.514	332.791	326.802	369.205	362.991	301.104	385.851
Next Infusion	291.591	335.196	333.651	318.51	272.716	280.509	361.313	312.593	333.103	332.95	279.42	322.555	284.016	352.159	356.821	296.117	363.06
Max Resp (Dob 20)	395.357	411.647	407.637	441.921	334.249	394.998	422.094	394.719	440.902	428.32	382.976	439.1	348.108	433.147	414.935	415.484	425.16
Recovery after Dob 20	315.011	323.21	311.577	351.186	286.594	299.777	368.446	317.504	343.196	386.381	285.181	337.662	288.035	328.517	299.963	299.963	376.401
Peak +dP/dT (mmHg/sec)	FA						DEP 150					DEP 500
Baseline	7473.3	8053.33	9438.39	10580.7	7047.05	6560.81	13025.6	10285.3	12190.2	8521.86	8200.52	6159.77	10079.1	9758.19	10398.8	6274.86	6430.94
Max Resp (Dob 10)	15384.8	15508.2	17119.5	17585.2	14564	13260.3	22367.1	16012	20537.4	15196.4	15440.4	16650.1	17896.4	20795.5	18311.9	15981.5	14494.1
Recovery after Dob 10	7774.11	9499.78	6339.75	11269.3	6476.38	5903.53	12828.5	7829.89	11369.8	7797.38	9078.38	7781.81	6258.77	8287.32	8480.83	4880.12	8301.25
Next Infusion	7055.7	9661.73	7057.56	10780.1	6104.83	6185.64	6067.03	6038.33	10254.1	7779.91	7775.19	6778.22	3960.28	7298.86	8180.39	4866.03	6612.94
Max Resp (Dob 20)	18397.8	18617.2	19630.3	18293.8	15435	17615	19198.3	15383	20701.8	19032.5	17481.4	14501.4	16793.7	20209.2	17701.5	18171.3	17921.4
Recovery after Dob 20	7734.14	8900.48	6121.3	12319.5	6950.2	7084.17	8060.84	7132.08	10495.6	9398.33	8342.33	8330.27	5233.56	5250.39	4684.02	4684.02	7381.36
Peak -dP/dT (mmHg/sec)	FA						DEP 150					DEP 500
Baseline	-7010.97	-6304.41	-8636.19	-7348.02	-10883.8	-5685.72	-11040.4	-8124.2	-6275.91	-10145.5	-8800.23	-6128.72	-6335.36	-7908.86	-8279.42	-8728.31	-9202.69
Max Resp (Dob 10)	-5513.94	-6086.98	-7253.17	-6676.66	-5708.03	-5426.13	-7474.41	-8361.03	-6689.17	-6722.45	-6390.13	-8107.92	-6202.84	-7278.44	-6709.97	-6773.11	-7860.48
Recovery after Dob 10	-6671.2	-7115.72	-7156.28	-7854.8	-11412.1	-6807.8	-9602.34	-7562.67	-6987.33	-10561	-9849.78	-6596.56	-7042.36	-7438.61	-8341.53	-7597.38	-11536
Next Infusion	-6954.13	-7787.11	-7677.48	-7833.89	-11990.4	-6994.86	-7949.89	-7378.23	-7635.05	-10278.6	-8731.95	-6254.41	-4978.72	-7679.83	-8604.73	-7623.72	-9266.77
Max Resp (Dob 20)	-6272.48	-6208.55	-6898.38	-7085.73	-6082.02	-6063.03	-5959.59	-7310.52	-6437.98	-7754.7	-6993.77	-7941.09	-5389.36	-6702.69	-6582.91	-6614.36	-7392.23
Recovery after Dob 20	-8261.19	-9993.59	-7033.73	-8251.67	-13285.3	-7942.42	-8591.7	-7960.14	-7736.81	-11729.2	-9790.23	-6530.08	-6189.13	-6976	-7202.06	-7202.06	-10705.9
Peak Systolic Pressure (mmHg)	FA						DEP 150					DEP 500
Baseline	114.632	116.374	145.56	131.29	110.742	104.318	133.109	159.442	127.673	129.788	125.142	113.185	117.535	127.509	123.791	117.624	112.772
Max Resp (Dob 10)	139.357	132.844	151.725	138.226	125.755	122.968	135.051	207.277	132.569	142.633	136.749	154.948	125.884	133.027	133.219	129.472	131.585
Recovery after Dob 10	137.464	113.827	130.148	133.357	106.697	108.664	129.732	128.979	128.456	129.207	128.303	132.257	104.454	115.428	118.478	104.645	125.055
Next Infusion	138.645	115.728	138.28	131.959	105.372	113.675	101.042	120.804	125.41	126.3	123.177	132.221	89.154	109.891	117.773	105.61	112.315
Max Resp (Dob 20)	154.869	121.157	152.648	136.526	121.983	133.193	124.67	216.229	132.897	147.964	138.285	163.281	121.985	129.9	129.932	130.187	136.392
Recovery after Dob 20	142.418	112.672	129.274	135.712	111.676	117.084	110.612	143.678	131.912	135.453	129.777	110.619	97.0698	101.435	105.447	105.447	121.428
End Diastolic Pressure (mmHg)	FA						DEP 150					DEP 500
Baseline	8.8963	10.6107	19.6493	11.2996	10.1401	6.3241	0.8195	5.149	2.6912	7.9814	7.6275	2.9278	1.971	1.64	3.6801	7.35	1.3963
Max Resp (Dob 10)	19.6137	12.2688	22.3612	11.5221	12.4125	6.0428	1.9498	3.6107	3.2466	9.4524	7.882	50.07	3.2753	2.93	5.97	6.67	1.48
Recovery after Dob 10	31.4383	2.9926	25.3981	11.1957	4.4161	5.8213	-0.2837	0.9255	4.3888	6.7698	7.6192	17.32	2.67	2.54	4.39	2.53	0.68
Next Infusion	34.668	0.6361	26.3524	10.4945	4.1533	7.2127	-0.2484	3.4653	5.5756	6.0084	10.0152	17.0931	2.7497	1.2325	3.7	4.54	1.6571
Max Resp (Dob 20)	35.1717	1.8172	27.7227	10.171	4.0956	6.7688	0.8817	6.6386	5.0614	7.4479	12.2419	35.5441	3.98	1.5801	4.01	5.44	2.87
Recovery after Dob 20	34.1148	1.0597	29.684	10.8912	4.253	7.1532	-0.6052	30.7498	13.088	6.5689	13.2367	-5.99	2.56	1.66	4.11	4.9	2.07
Mean Pressure (mmHg)	FA						DEP 150					DEP 500
Baseline	40.8193	47.2998	65.3	47.9473	40.3612	36.1604	49.5027	57.5051	50.0722	52.1238	44.8739	37.7422	44.1032	48.2044	46.6364	39.4709	41.9726
Max Resp (Dob 10)	50.3492	50.7	66.8669	53.8491	44.7676	37.5061	49.4177	67.4226	55.3963	48.8175	46.5063	51.8447	42.9984	47.5211	45.129	40.1162	42.8448
Recovery after Dob 10	61.404	36.5941	57.3701	46.3618	32.0802	38.4224	47.9342	44.2369	50.2301	51.9389	44.8172	55.4073	36.4758	40.4015	38.8336	33.075	44.0853
Next Infusion	62.8964	36.285	67.6082	43.2597	35.8416	40.3227	36.1179	39.1082	50.3909	44.5713	37.8723	54.8045	30.3614	37.9926	38.1543	34.1515	39.9504
Max Resp (Dob 20)	70.8341	44.172	65.9279	55.6678	40.2751	46.4929	39.7291	59.245	59.9608	58.5857	53.7328	47.3454	33.6129	46.4991	43.1274	41.9613	44.346
Recovery after Dob 20	66.09	38.0111	64.0377	46.3203	32.5527	41.376	39.0945	55.2975	51.4049	54.0781	48.4793	30.5302	26.4212	36.6218	36.0551	36.0551	46.6938
Double Product (BPM • mmHg)	FA						DEP 150					DEP 500
Baseline	33709.2	38182.5	47995.2	42849.8	33489.7	30628.2	55282.6	63356.9	45531.8	47851.8	35555.9	36084.5	45074.1	47518.8	48717	36845.5	40825.3
Max Resp (Dob 10)	46913.6	49933.7	57364.8	53873.2	42798.4	41790.9	59374.2	89699	54306.1	55831.8	45047.2	61261	51824.1	58048.3	55907.3	48650.1	53985.8
Recovery after Dob 10	41296.7	38428.9	41309.2	43079.2	29971.4	30691.6	53250.6	44240.1	44106.7	44873.9	37402	44014	34135.9	42616.5	43006.6	31509.1	48252.5
Next Infusion	40427.6	38791.4	46137.2	42030.1	28736.5	31887	36507.8	37762.6	41774.5	42051.6	34418.1	42648.6	25321.2	38699	42024	31272.8	40777.1
Max Resp (Dob 20)	61228.5	49873.8	62225.1	60333.7	40772.8	52610.9	52622.4	85349.7	58594.4	63376	52959.8	71696.6	42464.1	56265.9	53913.3	54090.6	57988.4
Recovery after Dob 20	44863.1	36416.8	40278.7	47660	32005.6	35099.2	40754.5	45618.2	45271.7	52336.5	37009.9	37351.7	27959.5	33323.1	31630.2	31630.2	45705.6

## Sheet: Figure 4
Figure 4
4A - Rat Aortic Endothelial Cell Viability (%Viability of FA Control)
	FA	DE150	DE500
	94.238	71.4247	47.3513
	105.505	69.0802	79.0306
	83.4785	92.3363	84.8566
	107.36	96.609	90.1368
	102.29	79.3327	66.4918
	107.906	112.092	104.188
4B - Rat Aortic Endothelial Cell Nitric Oxide Synthase Activity (%NO produced in FA Control)
	FA	DE150	DE500
	129.57	15.7002	18.8632
	111.166	39.2792	15.7002
	61.9956	29.215	42.7298
	108.004	71.1972	80.3987
	93.626	41.5796	78.6734
	95.6388	76.0855	13.1122
4C - Rat Aortic Endothelial Cell Vascular Cell Adhesion Molcule/VCAM Expression (%Expression in FA Control)
	FA	DE150	DE500
	10.5964	62.9402	181.094
	0.636157	0	293.177
	44.301	210.141	216.065
	120.901	0	426.252
	196.697	49.3247	59.4201
	226.868	8.46703	288.511

## Sheet: Figure 5 Tables 4 and 5
Figure 5 - Heat Map of Hierarchical Clustering
Tables 4 and 5		This data can be used to produce the data in tables 4 and 5. As described in the methods the last line of the serum proteomic analysis sections states that peptides were rolled up into protein abundances using sort and subtotal functions within Microsoft Excel. After this totaling the protein abundances were statistically compared to between groups to identify the number of proteins significantly…
Compound	Accession #	Peptide Sequence	SM Score	Z	SPI%	m/z measured	RT (min)	Rat_Serum_Sample_15: Log2	Rat_Serum_Sample_16: Log2	Rat_Serum_Sample_17: Log2	Rat_Serum_Sample_18: Log2	Rat_Serum_Sample_40: Log2	Rat_Serum_Sample_41: Log2	Rat_Serum_Sample_1: Log2	Rat_Serum_Sample_2: Log2	Rat_Serum_Sample_3: Log2	Rat_Serum_Sample_4: Log2	Rat_Serum_Sample_5: Log2	Rat_Serum_Sample_6: Log2	Rat_Serum_Sample_25: Log2	Rat_Serum_Sample_26: Log2	Rat_Serum_Sample_27: Log2	Rat_Serum_Sample_28: Log2	Rat_Serum_Sample_29: Log2	Rat_Serum_Sample_30: Log2	Rat_Serum_Pooled_QC_3: Log2	Rat_Serum_Pooled_QC_4: Log2	Rat_Serum_Pooled_QC_5: Log2	Rat_Serum_Pooled_QC_6: Log2	Rat_Serum_Sample_15: Raw	Rat_Serum_Sample_16: Raw	Rat_Serum_Sample_17: Raw	Rat_Serum_Sample_18: Raw	Rat_Serum_Sample_40: Raw	Rat_Serum_Sample_41: Raw	Rat_Serum_Sample_1: Raw	Rat_Serum_Sample_2: Raw	Rat_Serum_Sample_3: Raw	Rat_Serum_Sample_4: Raw	Rat_Serum_Sample_5: Raw	Rat_Serum_Sample_6: Raw	Rat_Serum_Sample_25: Raw	Rat_Serum_Sample_26: Raw	Rat_Serum_Sample_27: Raw	Rat_Serum_Sample_28: Raw	Rat_Serum_Sample_29: Raw	Rat_Serum_Sample_30: Raw	Rat_Serum_Pooled_QC_3: Raw	Rat_Serum_Pooled_QC_4: Raw
1-phosphatidylinositol-4,5-bisphosphate phosphodiesterase beta-2	O89040	(R)SVLkR(K)	9.97	2	83.7	322.708	23.48	14.927	15.0751	15.1095	14.9058	14.9485	14.7634	15.0319	15.0973	15.1054	14.8306	15.113	14.9077	14.8176	14.7731	14.9269	14.9848	15.0207	15.0711	15.059	15.0473	14.946	14.8824	31150.4	34519.5	35351.6	30696.4	31619	27811.1	33501.4	35054	35251	29136.8	35438.1	30738.2	28875.8	27999.3	31149.3	32423.8	33241.1	34423.6	34136.1	33860
39S ribosomal protein L11, mitochondrial	Q5XIE3	(R)SIIGSAR(S)	11.16	2	88.9	352.209	19.3	18.8859	18.7393	18.5189	18.8038	18.5871	18.4126	18.9476	18.9023	19.0847	18.8675	18.7768	18.8685	18.6799	18.7178	18.6012	18.5757	18.6332	18.6748	18.7383	18.7497	18.7543	18.7026	484432	437605	375615	457633	393805	348925	505577	489973	555983	478281	449134	478621	419967	431127	397657	390711	406580	418472	437315	440786
5'-AMP-activated protein kinase catalytic subunit alpha-1	P54645	(P)HPER(V)	8.4	2	71.3	269.64	16.75	16.8052	16.7164	16.7707	16.6769	16.6109	16.8473	16.3693	16.5628	16.6467	16.5484	16.5925	16.5814	16.8804	16.713	16.698	16.8085	16.7253	16.6554	16.647	16.6464	16.6432	16.6841	114514	107684	111808	104771	100085	117908	84651.8	96805	102599	95843.8	98818.9	98060.5	120644	107424	106320	114782	108347	103220	102620	102581
5'-AMP-activated protein kinase subunit beta-1	P80386	(R)PTVFR(W)	8.44	2	65.6	310.182	21.63	16.9708	16.9408	17.0658	16.8228	16.7726	16.8881	16.8834	16.8919	16.8285	16.9096	16.9969	16.8846	16.9065	16.7304	16.8567	17.0514	16.8034	16.9031	16.8499	16.7803	16.9643	16.8444	128449	125804	137185	115925	111956	121293	120894	121613	116381	123108	130788	120995	122850	108731	118676	135824	114377	122557	118119	112554
5-hydroxytryptamine receptor 1F	P30940	(Q)CIIK(H)	10.07	2	67.1	267.159	18.55	15.6213	14.9344	15.7065	16.0331	15.6148	15.6884	15.9952	16.1903	15.171	15.5508	15.789	15.4205	15.4342	15.4495	15.8006	16.2255	16.3448	16.1111	15.192	15.6646	15.5604	15.6651	50407.1	31310.8	53473.1	67058	50177.7	52807	65317.7	74775.1	36890.3	48002.6	56618.2	43856.2	44273.8	44747	57075.6	76624.8	83226.2	70780.5	37432.2	51940.5
60 kDa lysophospholipase	O88202	(D)DLLGDDMLGCRATWLLSMNGSQDADAMK(D)	11.23	3	58.4	1028.8	34.85	15.9841	15.8818	15.7934	15.8585	15.9346	15.9544	15.6329	16.1353	15.9429	15.8908	16.2558	15.8824	16.2892	15.7267	15.3489	15.9601	15.6347	15.4284	15.736	15.6519	15.5866	15.7714	64817.6	60380.6	56791.2	59414.6	62632.7	63498.2	50814	71979.7	62992.9	60757.1	78247.4	60404.7	80080.7	54226.1	41734	63748	50875.8	44098.7	54577.6	51485.9
26S proteasome non-ATPase regulatory subunit 2	Q4FZT9	(A)CDLLMEIEQVDMLEK(D)	11.46	3	81.3	622.628	29.62	16.3085	16.1822	15.9403	16.1346	16.2518	16.3413	16.232	16.2406	16.1739	16.0838	15.8944	16.1103	16.2005	16.1169	16.1336	16.1448	15.9404	16.1413	16.1707	16.1136	16.1801	16.1756	81160.9	74355.9	62881.3	71945.5	78034.3	83030.3	76970.4	77427.2	73933.8	69457.4	60909.7	70743.4	75308.9	71069	71894.6	72454.4	62882	72277.3	73769.7	70905.7
60S ribosomal protein L21	P20280	(R)IEHIK(H)	8.47	2	83.5	320.195	15.83	-1.19027	15.7371	15.0186	-1.16308	15.4679	15.5795	15.8494	-1.12499	15.7572	-1.26822	15.3916	-1.15289	15.1289	-1.17675	-1.08826	15.5176	14.9002	-1.16322	15.7382	15.7892	15.3088	15.4094	0.43822	54619.8	33192.1	0.446558	45321.5	48967.1	59037.8	0.458504	55383.7	0.415172	42986.4	0.449724	35830.9	0.442348	0.470327	46910.1	30577.8	0.446514	54661.4	56627.1
Acetyl-CoA carboxylase 1	P11497	(I)FVMR(L)	9.69	2	81.2	276.652	19.95	16.8601	16.7121	17.0366	16.7845	16.6393	16.7158	16.6013	16.7704	16.9294	16.7185	16.9644	16.9241	16.9561	16.7177	16.9058	16.9153	16.7481	16.9599	16.8151	16.8134	16.7599	16.8503	118962	107363	134436	112887	102076	107640	99426.9	111789	124809	107841	127874	124353	127147	107774	122789	123600	110069	127477	115303	115168
Acetyl-CoA carboxylase 1	P11497	(K)YVLKVTRQSPNSYV(V)	11.7	3	77.2	551.97	42.5	-1.19027	-1.24268	14.8932	14.2316	13.2741	15.1216	13.8307	-1.12499	-1.12813	14.1176	14.5616	13.8894	-1.11563	13.8208	-1.08826	-1.11631	13.7807	14.0263	13.82	13.7491	13.572	13.5658	0.43822	0.422587	30429.8	19236.9	9906	35650.5	14569.5	0.458504	0.457508	17775.6	24181	15175	0.461489	14470.5	0.470327	0.461273	14073.4	16684.9	14461.9	13768.8
Achaete-scute homolog 2	P19360	(K)kLSkVETLR(S)	10.45	2	85.7	579.348	40.78	18.5593	18.6802	18.9684	18.5042	18.5628	18.576	18.528	18.3524	18.5988	18.3243	18.662	18.5327	18.6261	18.3132	18.6667	18.7317	18.5591	18.654	18.5874	18.6474	18.5667	18.6129	386295	420064	512932	371800	387234	390790	377995	334668	396998	328226	414779	379216	404578	325710	416148	435315	386234	412502	393875	410614
Achaete-scute homolog 2	P19360	(K)LSkVETLR(S)	9.6	2	61.2	494.793	31.02	19.402	19.329	19.5777	19.3057	19.2956	19.5841	19.3291	19.3889	19.1806	19.3974	19.4527	19.464	19.3723	19.3519	19.4578	19.5428	19.4913	19.5316	19.383	19.4026	19.4602	19.4313	692754	658590	782458	648018	643502	785973	658614	686491	594207	690573	717530	723185	678639	669136	720079	763756	736987	757896	683684	693064
Actin, aortic smooth muscle	P62738	(K)AGFAGDDAPR(A)	20.57	2	89.1	488.728	19.95	16.364	15.0174	-1.13296	17.0002	16.129	14.7978	16.0604	16.3196	16.7527	16.4881	14.7757	14.6574	16.4548	15.6684	14.5177	16.0267	15.8025	16.0984	15.8997	15.8872	15.8507	15.699	84344.6	33164.7	0.455979	131095	71664.1	28482.7	68339.9	81790.7	110423	91918.7	28048.8	25842	89823.3	52077.6	23456.1	66760.5	57150.2	70163.1	61136.3	60607.3
Actin, aortic smooth muscle	P62738	(K)DSYVGDEAQSK(R)	17.56	2	94	599.765	17.35	15.698	14.17	12.6571	16.355	15.3412	13.2183	15.2556	15.6979	16.0101	15.9587	13.9339	13.4941	15.8837	14.828	13.2416	15.2317	14.8875	15.3278	15.1291	15.1592	15.2212	15.2137	53158.7	18433.3	6458.95	83819	41510	9530.19	39119.7	53152.6	65995.2	63688.2	15650.4	11538.1	60460.1	29086.1	9685.44	38477.5	30308.9	41127.6	35834.3	36592.1
Actin, aortic smooth muscle	P62738	(K)EITALAPSTMK(I)	18.8	2	92.4	581.313	29.15	17.4909	16.4251	16.5473	17.9975	17.1829	16.2121	17.0689	17.288	17.698	17.4336	16.6209	16.4023	17.6717	16.8405	15.9216	17.2489	16.8036	17.0778	16.9408	17.1506	17.0799	17.1748	184200	87992.7	95772	261688	148785	75915	137481	160032	212635	177030	100785	86614	208791	117354	62071	155757	114386	138338	125803	145498
Actin, aortic smooth muscle	P62738	(K)IIAPPER(K)	12.95	2	63.1	398.24	21.08	17.4547	15.9768	14.817	17.9822	17.0669	15.4112	17.0358	17.4884	17.7482	17.6118	15.7073	15.4322	17.6389	16.562	15.3829	17.0294	16.7719	17.0712	16.9044	16.8855	16.9503	16.9528	179632	64492.3	28864.4	258935	137292	43575.4	134367	183875	220164	200300	53501.7	44213.2	204098	96749.9	42727.3	133773	111904	137706	122668	121067
Actin, aortic smooth muscle	P62738	(K)SYELPDGQVITIGNER(F)	20.98	2	91.6	895.95	39.37	16.6236	15.3192	-1.13296	17.2673	16.4818	14.3298	16.3247	16.6691	16.8185	16.8332	16.017	14.4582	16.7635	15.6965	14.5987	16.2615	15.857	16.0825	16.2552	16.1116	15.9678	15.8871	100973	40883.2	0.455979	157755	91518.1	20592.4	82078.3	104211	115581	116765	66314.3	22508.7	111253	53101.6	24811.2	78561.1	59352.2	69391.1	78218.7	70808.7
Actin, aortic smooth muscle	P62738	(K)YPIEHGIITNWDDMEK(I)	23.44	3	80.1	654.308	37.18	17.1043	15.6031	-1.13296	17.6234	16.5769	-1.15267	16.6248	16.971	17.3348	17.2135	15.2804	-1.15289	17.1667	16.1135	-1.08826	16.3962	16.3528	16.6044	16.3866	16.3643	16.3708	16.4235	140896	49774.5	0.455979	201911	97759.4	0.449792	101053	128460	165307	151982	39797	0.449724	147126	70899.5	0.470327	86250.2	83689.8	99636.5	85673.2	84364.1
Actin, aortic smooth muscle	P62738	(M)ATAASSSSLEK(S)	10.95	2	76.7	526.267	14.82	13.5662	-1.24268	-1.13296	14.2204	13.2502	-1.15267	13.3047	13.6584	13.8967	13.8367	-1.16202	-1.15289	13.7597	12.4655	-1.08826	13.0188	-1.17265	13.2008	13.0918	13.122	13.0789	13.0646	12129.5	0.422587	0.455979	19087.7	9743.44	0.449792	10118.7	12929.8	15252	14631.1	0.446886	0.449724	13870	5655.86	0.470327	8299.23	0.443606	9415.2	8730.37	8914.64
Actin, aortic smooth muscle	P62738	(R)AVFPSIVGR(P)	17.63	2	85.4	473.279	34.92	16.0876	13.9047	13.7783	16.9053	15.2644	12.3541	15.6689	15.9787	16.2314	16.276	14.466	13.9971	16.2559	15.2405	14.1941	15.5208	15.2218	15.553	15.4418	15.481	15.2112	15.4008	69639.7	15336.5	14050.1	122747	39359.8	5235.58	52097.8	64573.4	76938.2	79355.2	22631.2	16351.5	78256.4	38712	18743	47014.8	38214	48074.9	44507.9	45735.2
Actin, aortic smooth muscle	P62738	(R)DLTDYLMK(I)	17.16	2	87.7	499.747	37.7	17.0242	15.6257	15.306	17.6107	16.6106	15.1611	16.4626	16.8749	17.3157	17.1601	15.4415	15.3832	17.2649	16.2838	15.21	16.6435	16.3268	16.7865	16.6143	16.6113	16.6406	16.4855	133285	50561.3	40510.1	200140	100066	36640.1	90311.6	120185	163133	146454	44498.2	42735.9	157492	79783.2	37901.7	102372	82198	113044	100324	100116
Actin, aortic smooth muscle	P62738	(R)GILTLK(Y)	13.65	2	91.3	322.721	29.93	16.186	14.307	12.9944	16.8214	15.5928	13.8424	15.7552	16.0212	16.4553	16.2676	14.2796	13.9651	16.1979	15.1525	13.656	15.6368	15.2757	15.801	15.4943	15.4897	15.523	15.6057	74554.4	20269.8	8160.2	115812	49419.2	14688.9	55308.6	66505.6	89853.3	78891.8	19887.8	15992.2	75170.9	36420.2	12908.6	50950.9	39669	57092.7	46159.8	46009.9
Actin, aortic smooth muscle	P62738	(R)HQGVMVGMGQK(D)	13.12	3	77.3	391.195	20.93	15.8213	15.6336	-1.13296	16.0679	15.8358	-1.15267	15.9635	16.1896	15.7689	16.0718	13.7111	-1.15289	16.0102	15.493	-1.08826	15.7603	15.9347	15.4119	15.3641	15.1371	14.9416	15.1427	57901.6	50835.9	0.455979	68693.2	58484.7	0.449792	63900.8	74742.6	55836.6	68879.2	13410.6	0.449724	65998.8	46116.1	0.470327	55502.3	62634	43596.3	42175.7	36034.5
Actin, cytoplasmic 1	P60711	(K)CDVDIR(K)	14.07	2	79.2	389.182	18.67	16.4733	14.9451	-1.13296	17.0888	16.056	-1.15267	16.085	16.4376	16.7847	16.6785	-1.16202	-1.15289	16.7062	15.5095	-1.08826	16.0315	15.6932	16.0775	15.8144	15.9745	15.9354	15.9741	90984.5	31544	0.455979	139390	68130.8	0.449792	69514.1	88758.2	112898	104888	0.446886	0.449724	106924	46647.8	0.470327	66982.3	52982.9	69152.9	57623.8	64388.3
Actin, cytoplasmic 1	P60711	(K)DLYANTVLSGGTTMYPGIADR(M)	21.26	3	87.1	739.028	41.17	15.9324	14.495	12.3231	16.4307	15.5175	13.3168	15.5219	15.8951	16.3535	16.0614	14.2405	13.6106	16.2548	15.2154	13.1793	15.449	15.2113	15.6619	15.4547	15.5725	15.5338	15.5818	62536.6	23090.2	5124.29	88334.7	46907	10204	47048.2	60938.9	83730.4	68387.6	19355.5	12508.2	78197.8	38045	9276.26	44732.4	37937.2	51843	44909.8	48729.3
Actin, cytoplasmic 1	P60711	(K)QEYDESGPSIVHR(K)	26.5	2	100	758.855	23.17	16.967	15.4702	13.5206	17.6125	16.7072	-1.15267	16.5676	16.9498	17.2552	17.2014	13.9353	14.8422	17.1818	16.1629	-1.08826	16.5196	16.2387	16.5822	16.4139	16.4404	16.4379	16.4119	128104	45392.6	11751.5	200390	106993	0.449792	97129	126594	156437	150706	15665.1	29373.3	148678	73368.7	0.470327	93950.6	77327.2	98113.6	87314.1	88933.2
Actin, cytoplasmic 1	P60711	(K)QEYDESGPSIVHR(K)	26.5	2	100	758.855	23.17 22.914	16.4778	15.3978	-1.13296	16.6605	16.2811	14.8806	14.5108	16.0731	16.3443	16.1948	15.0985	14.9711	16.4271	15.9241	14.6464	16.2296	15.945	16.3653	16.2949	16.0888	16.0303	16.141	91264.1	43170.6	0.455979	103589	79633.2	30165.3	23344.8	68940.7	83198.8	75008	35082.3	32117.5	88112.6	62176.8	25646	76843	63084.3	84418	80398.6	69697.8
Actin, cytoplasmic 1	P60711	(R)GYSFTTTAER(E)	12.83	2	81.4	566.767	25.35	16.1196	14.5911	13.5568	16.7593	15.7861	14.0694	15.7327	16.1386	16.4296	16.3455	14.3964	14.0889	16.3304	15.3106	13.9686	15.6823	15.4007	15.783	15.6227	15.6605	15.6342	15.604	71201.1	24681.2	12050.2	110927	56504.8	17192	54452.2	72144.8	88267.6	83267.7	21565.4	17425	82404.4	40640.2	16031.6	52581.9	43259.5	56383.7	50454.8	51794.3
Actin, cytoplasmic 1	P60711	(R)TTGIVMDSGDGVTHTVPIYEGYALPH(A)	21.4	3	96	910.774	40.53	16.5183	15.0265	13.514	17.0699	16.1237	14.337	16.008	16.5044	16.9244	16.7134	14.5184	14.5012	16.7811	15.3817	14.2001	15.9837	15.6854	16.0486	15.9754	16.036	15.7415	16.0064	93865	33376.4	11698.1	137583	71403.3	20694.5	65901.2	92964	124382	107457	23467.8	23189.5	112623	42693.6	18821.5	64800.1	52695.1	67780.4	64428.2	67194.2
Actin, cytoplasmic 1	P60711	(R)VAPEEHPVLLTEAPLNPK(A)	16.71	2	75.5	977.536	34.55	17.7613	-1.24268	16.5093	18.3517	17.6411	15.33	17.4307	17.8414	18.6271	18.4444	17.1058	15.6143	17.9116	17.6224	16.7884	17.9292	17.6167	17.2794	17.3151	17.9507	17.9485	17.7731	222165	0.422587	93283.6	334506	204407	41189.3	176665	234850	404858	356717	141049	50161.3	246562	201770	113194	249597	200984	159080	163064	253336
Acyl-CoA dehydrogenase family member 11	B3DMA2	(K)FDIR(S)	8.91	2	78.8	275.653	23.32	18.7344	18.6487	18.79	18.6908	18.5252	18.6466	18.6179	18.6846	18.5871	18.7567	18.8674	18.7357	18.7302	18.6351	18.596	18.7702	18.6028	18.7692	18.6422	18.6561	18.6858	18.6639	436131	410979	453277	423136	377250	410393	402302	421329	393799	442924	478241	436529	434872	407128	396235	447085	398114	446774	409132	413090
Adenomatous polyposis coli protein	P70478	(R)LPVNR(A)	8.41	2	79	299.687	15.32	16.647	17.1414	17.3643	16.6525	16.8258	17.0822	16.9516	16.8351	16.7105	16.8132	16.9982	16.9598	16.7517	16.8068	17.2852	16.8723	16.9021	16.7096	16.9133	16.92	16.8703	16.9806	102626	144567	168725	103015	116165	138754	126751	116912	107242	115156	130911	127473	110348	114646	159719	119970	122471	107172	123428	124005
Adenylate cyclase type 6	Q03343	(R)FGAYVACAL(L)	8.45	2	60.4	486.236	43.37	16.9785	16.6976	16.5105	17.0925	16.6005	16.3505	17.1925	17.135	17.1911	16.9964	17.0008	17.0784	16.6916	16.8789	16.607	16.5935	16.5177	16.6524	16.8371	16.8431	16.8235	16.8428	129132	106284	93358.1	139747	99369.3	83557.5	149778	143927	149633	130743	131146	138390	105845	120520	99819.2	98889.5	93825.3	103010	117073	117564
ADP-ribosylation factor 6	P62332	(K)IFGnK(E)	14.99	2	92.5	290.16	19.65	17.057	17.0533	17.3031	17.0017	17.1282	17.0124	16.893	16.8835	17.045	17.0092	17.0774	17.0307	17.1769	16.9842	17.1507	17.1428	17.0394	17.1673	16.9812	17.0581	17.0823	17.0813	136355	136005	161710	131231	143249	132202	121702	120902	135222	131906	138293	133886	148169	129642	145504	144711	134699	147188	129378	136456
Afamin	P36953	(A)CFSPESSK(T)	15.31	2	78.3	471.205	16.83	15.182	15.1817	14.8215	15.0938	15.1748	14.9404	15.2474	15.0881	15.2006	15.173	15.0479	15.0925	14.9673	14.8496	14.9267	14.7307	14.8722	14.7636	14.9725	14.9747	15.0213	14.9298	37172.9	37167	28955.1	34968.6	36989.5	31440.9	38896.5	34830.7	37655.7	36943.6	33873.5	34937.2	32034.2	29525	31144.6	27187.4	29990.4	27816.1	32149.9	32197.7
Afamin	P36953	(I)NPTVDHCCR(A)	11.47	2	72.3	579.743	18.05	14.3825	14.4782	14.0616	14.2948	14.3477	14.3557	14.5214	14.4546	14.3712	14.464	14.2195	14.4084	14.1915	14.1854	14.039	14.2325	14.3438	14.2789	-1.07872	14.3164	14.2251	14.3392	21358.8	22822.2	17099.2	20099.2	20849.2	20964.8	23516.2	22453	21192.2	22599.1	19075.8	21745	18709.2	18631.2	16833	19248.5	20792.2	19878.8	0.473448	20402
Afamin	P36953	(K)AAPITQYLK(A)	17.1	2	93.8	502.792	32.2	18.1995	18.1596	17.95	18.0739	18.201	18.1936	18.2634	18.2485	18.0884	18.0581	18.0287	18.1723	17.9885	18.0628	18.1575	17.9883	18.1549	18.0543	18.0883	18.0366	18.1419	18.1535	301023	292803	253223	275916	301337	299795	314644	311418	278716	272907	267412	295405	260054	273809	292393	260030	291863	272199	278689	268883
Afamin	P36953	(K)AAPQLPMEELVSLSK(E)	20.9	3	90.5	538.292	46.1	19.4071	19.4592	19.1561	19.3159	19.3693	19.3488	19.4818	19.4778	19.4537	19.3237	19.2509	19.41	19.3101	19.2492	19.326	19.3322	19.3097	19.1907	19.3467	19.349	19.3741	19.356	695223	720762	584209	652621	677236	667694	732172	730118	718021	656182	623898	696592	650011	623138	657211	660029	649807	598381	666717	667782
Afamin	P36953	(K)ALSSYQR(N)	15.59	2	86	412.717	16.53	17.2757	17.3757	17.1378	17.2549	17.3138	17.3301	17.3536	17.2864	17.2784	17.2399	17.2612	17.3293	17.2643	17.196	17.2813	17.2258	17.2489	17.1361	17.202	17.2367	17.2124	17.2561	158675	170067	144208	156397	162914	164771	167471	159853	158975	154789	157090	164681	157427	150143	159287	153279	155758	144040	150775	154445
Afamin	P36953	(K)ANVGFLPPFPTLDPEEK(C)	21.07	3	93.6	624.324	48.32	19.0493	19.0941	18.8697	19.0652	19.06	18.9157	19.1654	19.1259	19.1099	19.0558	18.9543	19.0775	18.9845	18.9412	19.0353	18.9672	18.979	18.8543	19.0244	19.0088	18.9919	18.9767	542498	559636	479003	548517	546540	494525	587994	572111	565798	544965	507947	553227	518701	503350	537286	512506	516725	473937	533213	527481
Afamin	P36953	(K)DDRPEDLSLR(T)	21.72	3	94.7	405.87	25.4	18.7881	18.9052	18.5074	18.7666	18.7922	18.8135	18.9204	18.7648	18.7041	18.7681	18.7106	18.8143	18.591	18.5751	18.6107	18.5909	18.7226	18.581	18.6578	18.6625	18.6718	18.6396	452668	490960	372644	445967	453963	460699	496136	445408	427066	446425	428983	460970	394854	390550	400305	394826	432568	392133	413567	414941
Afamin	P36953	(K)DLLEDCCNR(K)	22.09	2	93	597.747	24.42	17.6374	17.6833	17.3846	17.6442	17.6537	17.6024	17.7791	17.7085	17.6761	17.693	17.4175	17.6452	17.5013	17.5044	17.5153	17.5285	17.5933	17.4408	17.5332	17.5991	17.5647	17.5816	203883	210480	171111	204844	206201	198996	224930	214180	209431	211894	175057	204984	185525	185925	187336	189059	197752	177910	189678	198540
Afamin	P36953	(K)DLLEDCCNRK(N)	14.79	3	89.6	441.532	21.98	15.5013	15.945	15.4757	15.4162	15.8061	15.7821	15.4288	15.4097	15.3152	15.5512	15.2406	15.389	15.6087	15.474	15.6498	15.5134	15.5743	15.2117	15.3952	15.5059	15.5307	15.4443	46383.8	63084.3	45565.5	43725.6	57294.9	56347.8	44108.5	43529	40770.4	48013.8	38716	42908.1	49968.1	45511.8	51410.5	46773.6	48791.7	37946.1	43093.2	46530.6
Afamin	P36953	(K)FTAAGEECGNIQK(P)	26.08	2	93.2	712.827	21.2	14.8234	14.9576	14.6119	14.8372	14.798	14.8252	14.9694	14.93	14.8464	14.9131	14.786	14.888	14.6891	14.6677	14.6496	14.5331	14.608	14.5935	14.7118	14.7357	14.8076	14.8688	28992.6	31819.5	25038.7	29270.6	28487.1	29029.6	32080.5	31215.4	29458	30852.2	28250.8	30321.3	26415.1	26026	25702.4	23708.5	24972.3	24721.3	26833.6	27283.5
Afamin	P36953	(K)FTAAGEECGNIQKPEACFSPESSK(T)	28.32	3	98.1	882.06	28.97	17.7597	17.9294	17.6583	17.6835	17.8298	17.8169	17.8789	17.7873	17.7577	17.8622	17.6587	17.7859	17.674	17.6311	17.7138	17.7201	17.7937	17.6683	17.7279	17.7504	17.7683	17.8031	221921	249619	206863	210510	232979	230893	241046	226211	221614	238263	206912	225994	209127	203000	214974	215913	227210	208303	217083	220501
Afamin	P36953	(K)FTDSENVCQER(D)	22.01	2	88	692.793	20.1	17.4615	17.5058	17.1849	17.3917	17.4355	17.4121	17.5146	17.4885	17.408	17.5084	17.3135	17.4329	17.3021	17.2392	17.2956	17.3135	17.371	17.2411	17.358	17.2979	17.4206	17.3567	180487	186107	148999	171954	177255	174410	187248	183895	173918	186449	162889	176936	161603	154705	160880	162881	169503	154912	167987	161133
Afamin	P36953	(K)IANDAIQDMLCDMK(G)	25.21	2	97.5	819.37	44.05	18.8078	18.8521	18.5643	18.7662	18.8302	18.7827	18.8787	18.83	18.8578	18.78	18.6507	18.8013	18.6379	18.6964	18.7096	18.6934	18.7622	18.5647	18.7207	18.7428	18.734	18.7237	458909	473190	387612	445850	466067	450979	482004	466013	475090	450133	411539	456827	407901	424797	428704	423918	444604	387735	432017	438668
Afamin	P36953	(K)NPLSCYR(H)	17.06	2	76.8	455.216	23.08	17.8985	18.0018	17.676	17.9019	17.8966	17.9007	17.9811	17.8225	17.8267	17.9777	17.7866	17.9125	17.7631	17.7783	17.7695	17.7685	17.8247	17.7081	17.8128	17.8385	17.8585	17.862	244332	262470	209415	244918	244006	244716	258730	231798	232471	258118	226097	246722	222449	224798	223429	223277	232153	214124	230243	234388
Afamin	P36953	(K)PEACFSPESSK(T)	17.86	2	84.9	619.772	21.53	13.8626	14.0557	13.7371	13.8705	13.8734	13.9051	13.9573	13.8804	13.8059	14.0259	13.951	13.9321	13.7968	13.8189	13.7699	13.8502	13.723	13.6437	13.9326	13.8449	13.843	13.8202	14895.5	17029	13654.3	14977.6	15007.1	15341.1	15905.6	15080.2	14321.4	16681.2	15837.2	15631	14231.8	14451.1	13968.7	14768.1	13522	12798.4	15636.1	14714.1
Afamin	P36953	(K)QFQELGK(D)	12.28	2	73.7	425.227	21.48	18.3559	18.418	18.0727	18.3053	18.3627	18.3342	18.4323	18.4278	18.3411	18.333	18.2068	18.322	18.2365	18.2308	18.2652	18.1984	18.2349	18.1237	18.2866	18.2759	18.2382	18.2458	335476	350235	275689	323933	337065	330468	353733	352628	332069	330209	302556	327688	308843	307612	315054	300792	308493	285609	319752	317397
Afamin	P36953	(K)TLNSINIAVFSK(K)	22.25	2	94.6	653.872	39.8	14.5441	14.4271	14.7321	14.7981	14.3955	14.6791	14.6721	14.4377	14.4892	14.532	14.2707	14.6689	14.3033	14.6721	14.3122	14.5692	14.6491	14.6702	14.6223	14.5559	14.6344	14.5284	23890.4	22029.5	27214.2	28488.6	21550.8	26232.3	26106.4	22191.1	22998	23690.9	19766.2	26048.9	20216.9	26106.5	20342.1	24308.6	25692.8	26072.4	25219.6	24085.1
Afamin	P36953	(K)VMLDYK(D)	11.84	2	67.5	384.702	25	18.3478	18.4303	18.0551	18.2996	18.37	18.3169	18.4359	18.4288	18.3318	18.3428	18.2109	18.3362	18.2308	18.1992	18.2457	18.2613	18.2828	18.0534	18.2478	18.2672	18.2959	18.2897	333613	353252	272340	322659	338788	326530	354608	352884	329919	332451	303401	330943	307626	300949	310812	314201	318920	272028	311274	315487
Afamin	P36953	(K)WMPEITDEER(L)	16.86	2	82.5	653.293	33.82	18.0869	18.1175	17.8313	18.0033	18.0949	18.0436	18.1695	18.0761	18.0866	18.1111	17.9172	18.1108	17.985	17.9253	17.9694	17.8683	17.9702	17.8466	17.9906	18.03	18.0074	18.001	278422	284382	233207	262745	279973	270193	294822	276334	278353	283122	247527	283079	259434	248908	256644	239266	256784	235695	260435	267648
Afamin	P36953	(R)ADCIINANK(D)	18.85	2	88.1	509.753	20.22	18.4067	18.4665	18.3959	18.407	18.4579	18.4355	18.505	18.4745	18.417	18.4246	18.387	18.4348	18.3596	18.3325	18.3396	18.3615	18.3781	18.3248	18.3694	18.3656	18.3936	18.3626	347520	362228	344911	347577	360077	354508	372011	364243	350006	351840	342806	354346	336358	330101	331714	336800	340678	328326	338634	337744
Afamin	P36953	(R)ADFAFR(R)	18.56	2	84.5	363.682	28.2	17.5375	17.581	17.3679	17.5608	17.5053	17.501	17.6567	17.5774	17.5853	17.5576	17.4389	17.578	17.4386	17.3957	17.3789	17.4107	17.4219	17.3851	17.443	17.476	17.4836	17.4996	190248	196068	169147	193337	186046	185487	206633	195584	196654	192918	177675	195655	177645	172440	170445	174233	175590	171174	178189	182303
Afamin	P36953	(R)ADWCQPLK(E)	21.99	2	88.5	509.245	28.07	17.7929	17.9348	17.6577	17.7745	17.9066	17.8705	17.8817	17.8442	17.8445	17.8017	17.6747	17.897	17.7786	17.7304	17.7544	17.7615	17.7763	17.7292	17.7654	17.7825	17.7744	17.6914	227091	250558	206772	224215	245707	239637	241500	235310	235362	228484	209232	244082	224849	217460	221105	222208	224495	217274	222800	225461
Afamin	P36953	(R)CLADSTLPECSK(I)	22.79	2	92	690.81	24.52	17.4108	17.5802	17.3229	17.4803	17.5472	17.4969	17.5274	17.5649	17.429	17.4886	17.3862	17.4948	17.454	17.2737	17.4386	17.3218	17.5011	17.3708	17.4097	17.361	17.3378	17.4859	174253	195954	163953	182848	191526	184964	188924	193899	176460	183899	171300	184693	179548	158453	177640	163830	185504	169487	174113	168338
Afamin	P36953	(R)FEEAATTCCEQQQK(A)	25.25	2	97.7	865.361	18.47	17.4598	17.6781	17.3293	17.5331	17.5543	17.438	17.5802	17.5363	17.4948	17.627	17.4377	17.5455	17.4308	17.4265	17.4474	17.3769	17.4331	17.2838	17.3911	17.4232	17.4613	17.478	180264	209718	164681	189665	192474	177570	195966	190091	184696	202420	177531	191307	176683	176156	178723	170207	176959	159561	171889	175752
Afamin	P36953	(R)FLVNLVK(W)	17.01	2	87.6	416.768	37.23	17.3623	17.087	17.3946	17.4272	17.2406	17.467	17.4725	17.141	17.311	17.2776	17.1623	17.4455	17.0681	17.2766	17.17	17.2724	17.2513	17.2481	17.2467	17.2753	17.2491	17.2497	168487	139220	172305	176248	154856	181168	181865	144532	162608	158886	146678	178497	137408	158767	147464	158309	156017	155663	155514	158635
Afamin	P36953	(R)HFLVK(F)	15.25	2	84.7	322.2	19.65	16.686	16.4886	16.7026	16.8102	16.6841	16.8756	16.7538	16.5724	16.6395	16.7375	16.6709	16.8226	16.4245	16.6125	16.4682	16.5347	16.608	16.5386	16.6133	16.6364	16.6663	16.6883	105434	91953.3	106653	114917	105299	120242	110505	97451.9	102088	109265	104335	115907	87956.1	100198	90661.6	94935.4	99883.7	95198.2	100253	101876
Afamin	P36953	(R)HTELSTPELLR(I)	14.96	3	89.9	432.57	31.13	18.3824	18.3638	18.2302	18.307	18.3518	18.3261	18.4912	18.4152	18.4175	18.4213	18.276	18.4268	18.156	18.1735	18.1265	18.2708	18.1648	18.1734	18.2955	18.3572	18.2671	18.2803	341711	337332	307490	324301	334532	328622	368466	349566	350116	351038	317423	352389	292085	295642	286172	316275	293869	295615	321741	335789
Afamin	P36953	(R)LCFFYNK(K)	13.63	2	71.9	496.239	35.6	16.7646	16.6085	16.8246	16.6403	16.6369	16.8375	16.8535	16.6826	16.7325	16.8129	16.5647	16.7815	16.5344	16.7661	16.8082	16.6751	16.6234	16.587	16.6858	16.7591	16.6707	16.7492	111335	99922.8	116064	102146	101909	117109	118417	105191	108887	115131	96930	112649	94916.7	111457	114759	104642	100961	98440.3	105419	110918
Afamin	P36953	(R)LCLFTK(F)	16.13	2	86.6	391.218	31.93	17.9226	17.9254	17.7631	17.9223	17.9046	17.9564	17.9979	17.8988	17.869	17.8843	17.7367	17.9729	17.7662	17.8089	17.8648	17.7518	17.8666	17.7552	17.8599	17.8208	17.871	17.8167	248446	248935	222451	248400	245364	254343	261769	244382	239381	241948	218412	257273	222927	229616	238692	220711	238986	221235	237887	231521
Afamin	P36953	(R)NVCGALLK(F)	13.45	2	70.3	437.744	25.82	18.4117	18.5244	18.1599	18.3202	18.446	18.4091	18.4934	18.4503	18.4828	18.4529	18.2798	18.4369	18.2961	18.232	18.3197	18.2643	18.364	18.1459	18.3553	18.2806	18.3794	18.3317	348715	377047	292866	327290	357111	348099	369025	358170	366326	358819	318257	354865	321864	307888	327170	314838	337380	290033	335359	318429
Afamin	P36953	(R)RPCFEHLK(A)	14.42	4	76.3	272.393	19.55	16.7098	16.1963	17.2282	17.2706	16.9532	17.4504	16.926	16.2851	16.5532	17.0174	16.986	17.0117	16.2747	17.0819	16.3447	16.7763	16.7553	16.9786	16.8771	16.872	16.8685	16.8434	107192	75090.8	153533	158119	126884	179099	124521	79854.5	96162.2	132661	129809	132142	79280.1	138725	83223	112247	110623	129146	120365	119948
Afamin	P36953	(R)SLAMVQQECK(Q)	20.9	2	93.2	597.286	23.23	17.9042	18.0545	17.7606	17.8915	17.9737	17.9746	18.0291	18.0346	17.9043	18.0371	17.7997	17.9367	17.859	17.8737	17.8901	17.8239	17.8752	17.7435	17.8964	17.8823	17.8288	17.8734	245297	272242	222056	243159	257401	257563	267484	268515	245320	268980	228159	250884	237739	240178	242912	232014	240421	219438	243979	241602
Afamin	P36953	(R)SQSQVMHHIC(S)	11.98	3	61.7	409.518	18.78	16.3796	16.505	16.1674	16.4085	16.4553	16.3657	16.4493	16.3952	16.4034	16.444	16.2686	16.4458	16.3048	16.2594	16.2877	16.2333	16.2968	16.1167	16.3664	16.2519	16.2913	16.2666	85259.2	93002	73600.5	86988.7	89851.6	84441.8	89483.2	86185.6	86681.8	89150.4	78948.2	89264.8	80953.4	78446.9	79996.9	77041.3	80502.9	71056.9	84484.3	78040.2
Afamin	P36953	(R)TINPTVDHCCR(A)	24.14	3	92.2	458.208	18.17	18.6338	18.7326	18.3183	18.5808	18.6235	18.5432	18.7635	18.5752	18.6351	18.698	18.44	18.6557	18.463	18.4224	18.4226	18.4475	18.5355	18.3544	18.5191	18.488	18.5056	18.54	406746	435593	326855	392089	403864	382002	445018	390555	407121	425262	355637	412989	361343	351302	351357	357490	379959	335141	375681	367644
Alcohol sulfotransferase A	P22789	(A)FGIPK(E)	11.84	2	88.1	281.173	23.67	15.6797	15.749	15.6777	15.641	15.7208	15.7543	15.7425	15.7326	15.6715	15.6011	15.635	15.7529	15.6216	15.6576	15.7401	15.6681	15.5846	15.5799	15.7128	15.5898	15.6435	15.6385	52489.1	55070.7	52416.1	51100.1	54005.8	55271.9	54821.5	54448.8	52188.9	49703.5	50886	55219.3	50414.8	51690.6	54731.9	52068	49140.4	48980.4	53706	49315.7
Aldehyde oxidase	Q9Z0U5	(R)TLAGSQIR(N)	10.41	2	81.2	423.246	33.97	17.1361	17.1794	17.3559	17.1355	17.4583	17.505	17.5046	17.1426	17.4042	17.3816	17.5498	17.2898	17.554	17.2865	17.348	17.5487	17.5173	17.596	17.2854	17.3175	17.3333	17.2699	144042	148430	167739	143978	180082	186011	185955	144689	173458	170753	191877	160235	192431	159870	166823	191727	187599	198123	159747	163340
Alpha-(1,6)-fucosyltransferase	Q6EV76	(M)IAYGTQR(T)	14.82	2	86.1	404.719	17.78	16.1974	16.1103	16.1731	16.0676	16.0568	16.1354	16.0034	15.8756	16.0074	16.031	16.2086	16.1373	16.1322	16.0001	16.1421	16.213	16.1092	16.2643	16.0571	16.0663	16.0759	16.0751	75147.3	70743.2	73890.9	68681.6	68168	71982.9	65692.8	60123.6	65873.5	66960.6	75729.6	72081.3	71823.3	65540.5	72319.3	75961.1	70687.3	78710.2	68182.6	68618.2
Alpha-1-acid glycoprotein	P02764	(K)DVGMDESEIVFVDWTK(D)	26.37	2	98.5	935.432	47.8	17.1224	16.7363	17.6061	17.0552	17.162	17.7756	17.4556	17.1307	17.0945	16.877	17.2121	16.9948	17.0873	16.9269	17.0549	17.0834	17.1357	16.7812	17.4978	17.3255	17.134	17.1851	142677	109175	199504	136180	146647	224382	179744	143498	139947	120362	151835	130598	139250	124593	136158	138872	143999	112630	185083	164245
Alpha-1-acid glycoprotein	P02764	(K)IFAHLIVLK(K)	23.48	2	96.1	527.345	37.83	14.8827	14.4239	15.4057	14.8929	14.6481	15.264	14.6641	14.5004	14.6096	14.2764	14.174	14.6566	14.7061	14.7535	14.6212	14.932	14.7535	14.7451	15.1104	14.9074	14.9243	14.8467	30208.2	21979.6	43407.8	30423.6	25675.2	39347.4	25961.7	23177.4	24999.6	19844	18484.1	25826.7	26729	27621.5	25201.5	31260	27620.7	27461.1	35375.1	30730.7
Alpha-1-acid glycoprotein	P02764	(K)IFQQAVK(D)	17.36	2	81.8	417.248	20.87	19.8496	19.6655	19.9076	19.5803	19.5994	19.9297	19.8061	19.9325	19.8867	19.2846	19.6462	19.5251	19.869	19.4713	19.6152	19.7688	19.6501	19.4679	19.6578	19.6662	19.6803	19.6491	944748	831595	983533	783904	794329	998696	916675	1.00068e+06	969410	638625	820505	754474	957544	726841	803078	893291	822745	725155	827172	831963
Alpha-1-acid glycoprotein	P02764	(K)KPDLSPELR(K)	25.32	2	88.8	527.798	23.62	20.1091	18.868	20.1621	19.8873	19.8996	20.1416	20.1337	20.1979	20.2479	19.6089	19.9835	19.8185	20.2108	19.7617	19.914	20.076	19.9253	19.7436	19.9707	19.9694	19.9998	19.9374	1.13099e+06	478433	1.17324e+06	969795	978093	1.1567e+06	1.15036e+06	1.2027e+06	1.24519e+06	799567	1.03669e+06	924608	1.21353e+06	888916	987900	1.10528e+06	995680	877849	1.02749e+06	1.02655e+06
Alpha-1-acid glycoprotein	P02764	(K)QAVQTIQTEYFYLTPN(L)	15.59	2	91.9	958.475	42.55	18.4263	18.2034	18.6908	18.3251	18.3843	18.7323	18.6038	18.6485	18.5405	18.1503	18.5934	18.2513	18.4867	18.1385	18.2083	18.4427	18.2589	18.0542	18.3768	18.3266	18.508	18.4779	352267	301829	423153	328402	342153	435504	398388	410919	381279	290919	395534	312035	367331	288555	302867	356301	313665	272176	340385	328736
Alpha-1-acid glycoprotein	P02764	(K)qQLELEK(E)	15.87	2	93.9	435.732	27.58	15.3749	15.2082	15.4447	15.0793	15.0069	15.5448	15.2727	15.4809	15.4049	14.8177	15.1126	14.9523	15.4424	14.9309	15.0835	15.2386	15.1849	14.9121	15.0683	15.166	15.2384	15.334	42492.4	37855.4	44597.5	34620.8	32925.6	47802.6	39585.1	45732.6	43385.5	28878.6	35427.8	31702	44527.6	31235.5	34721.4	38661.6	37247.3	30831.4	34355.7	36762.9
Alpha-1-acid glycoprotein	P02764	(R)DPVFK(Q)	10.17	2	66.6	303.168	19.68	18.665	18.4852	18.6989	18.5092	18.5329	18.6151	18.6939	18.5576	18.8582	18.1695	18.437	18.4865	18.6916	18.313	18.4304	18.7003	18.5313	18.3811	18.6294	18.6038	18.4622	18.5758	415645	366940	425517	373103	379275	401519	424064	385842	475203	294827	354896	367271	423371	325657	353279	425933	378869	341405	405517	398388
Alpha-1-acid glycoprotein	P02764	(R)GLSFYAK(K)	14.92	2	82.1	393.213	28.57	18.3624	18.1649	18.4863	18.101	18.1285	18.556	18.3327	18.4512	18.4646	17.7984	18.2054	18.1039	18.4323	18.0672	18.2235	18.3588	18.2812	18.0764	18.2987	18.2585	18.3014	18.2695	337001	293895	367233	281147	286570	385410	330131	358393	361742	227956	302253	281718	353726	274641	306078	336159	318562	276400	322452	313588
Alpha-1-antiproteinase	P17475	(A)DFHVDK(S)	18.71	2	89.4	380.685	19.12	18.1335	18.2924	18.0741	18.1182	18.1536	18.1568	18.1737	18.2767	18.148	18.186	18.0581	18.0915	18.1486	18.1117	18.0986	18.1125	18.2115	18.0671	18.1109	18.0943	18.1554	18.1164	287561	321045	275957	284518	291604	292239	295678	317577	290473	298207	272911	279306	290575	283248	280686	283403	303537	274621	283087	279853
Alpha-1-antiproteinase	P17475	(A)EDAQETDTSQQDQSPTYR(K)	25.25	2	100	1049.94	18.28	20.1619	20.3173	20.0531	20.1277	20.2231	20.1525	20.2181	20.2771	20.1035	20.2752	20.0916	20.1538	20.1234	20.1119	20.0825	20.101	20.2195	20.0803	20.1315	20.105	20.1498	20.1558	1.17307e+06	1.30652e+06	1.08788e+06	1.14561e+06	1.22396e+06	1.16551e+06	1.21974e+06	1.27061e+06	1.1266e+06	1.26896e+06	1.11731e+06	1.16651e+06	1.1422e+06	1.13317e+06	1.11029e+06	1.12463e+06	1.22086e+06	1.10858e+06	1.14862e+06	1.12771e+06
Alpha-1-antiproteinase	P17475	(A)MLSLGSK(G)	14.57	2	81.9	368.207	24.92	16.6519	16.5387	16.4563	16.6265	16.4571	16.397	16.7498	16.806	16.7916	16.6255	16.6981	16.6155	16.5026	16.5218	16.3033	16.4757	16.4521	16.4272	16.4581	16.5119	16.5863	16.6067	102974	95200.9	89914.9	101177	89966.9	86297.6	110201	114577	113444	101108	106324	100409	92846.8	94096.2	80871.2	91134.5	89656.3	88122.3	90026.4	93452.4
Alpha-1-antiproteinase	P17475	(D)ADFHVDK(S)	21.26	2	89	416.203	19.12	16.7829	17.0115	16.7866	16.6889	16.8801	16.8092	16.7375	16.5336	16.8682	16.7386	16.4373	16.505	16.8804	16.826	16.6337	16.7424	16.844	16.744	16.8545	16.7477	16.8558	16.7164	112757	132124	113049	105646	120616	114836	109268	94867.7	119633	109352	88739	93006.4	120644	116183	101681	109640	117637	109762	118497	110039
Alpha-1-antiproteinase	P17475	(F)AMLSLGSK(G)	16.37	2	72	403.726	27.12	18.8715	18.725	18.8356	18.907	18.63	18.7341	19.0325	18.9685	19.0144	18.8779	18.9307	19.0973	18.6719	18.8857	18.6312	18.8375	18.803	18.729	18.8391	18.8539	18.8519	18.8383	479615	433296	467823	491570	405677	436031	536234	512971	529540	481758	499709	560859	417626	484348	406011	468441	457369	434511	468951	473799
Alpha-1-antiproteinase	P17475	(F)MIVESETQSPLFVGK(V)	26.84	2	98.2	832.932	36.13	20.3814	20.4386	20.2981	20.395	20.2748	20.2012	20.5252	20.6326	20.5401	20.4975	20.413	20.5551	20.3225	20.2962	20.1795	20.265	20.3307	20.2671	20.407	20.354	20.429	20.441	1.36589e+06	1.42108e+06	1.28924e+06	1.37878e+06	1.26864e+06	1.20553e+06	1.50899e+06	1.62563e+06	1.52466e+06	1.48034e+06	1.39617e+06	1.54066e+06	1.31127e+06	1.28758e+06	1.18749e+06	1.26005e+06	1.31869e+06	1.26186e+06	1.39031e+06	1.3402e+06
Alpha-1-antiproteinase	P17475	(F)SVNFADSEEAK(K)	20.19	2	92.6	598.775	22.48	18.6978	18.6726	18.4936	18.6738	18.5678	18.4997	18.8783	18.9017	18.8016	18.8088	18.7075	18.7405	18.5331	18.551	18.4933	18.5341	18.5807	18.6156	18.6575	18.5739	18.6419	18.6193	425204	417830	369079	418203	388559	370648	481877	489760	456910	459201	428080	437973	379345	384077	369012	379596	392051	401646	413499	390208
Alpha-1-antiproteinase	P17475	(F)SVNFADSEEAKK(V)	16.38	2	87.9	662.823	20.15	14.4545	14.8072	14.5144	14.337	14.5088	14.5485	14.4851	14.5614	14.3047	14.4533	14.1963	14.4906	14.2831	14.3809	14.6449	14.5647	14.618	14.4448	14.4286	14.4837	14.5191	14.4201	22451.3	28668.7	23403.6	20695.3	23311.5	23963.2	22931.8	24177.9	20236.5	22432.1	18771.9	23020.5	19936.3	21334	25618.7	24233	25144.5	22300.7	22052.2	22910.9
Alpha-1-antiproteinase	P17475	(K)AVLTLDER(G)	22.36	2	95.4	458.759	27.33	21.8004	21.9086	21.7439	21.7815	21.8225	21.7322	21.8196	21.8604	21.831	21.7886	21.7308	21.7643	21.7929	21.7027	21.7502	21.7147	21.8108	21.7078	21.7905	21.7655	21.7987	21.8021	3.65232e+06	3.93684e+06	3.51205e+06	3.6049e+06	3.70879e+06	3.48363e+06	3.70127e+06	3.80741e+06	3.73068e+06	3.62256e+06	3.48028e+06	3.56222e+06	3.63331e+06	3.41333e+06	3.52748e+06	3.44177e+06	3.67881e+06	3.42536e+06	3.62732e+06	3.56516e+06
Alpha-1-antiproteinase	P17475	(K)FDHPFIF(M)	12.51	2	91.3	461.727	43.47	19.1938	18.8398	19.4279	19.4065	19.1595	19.3539	19.4378	19.1857	19.2185	19.2178	19.2498	19.4624	18.9284	19.2639	18.857	19.1236	19.131	19.1791	19.2098	19.1936	19.1451	19.157	599660	469196	705309	694941	585564	670067	710180	596291	610006	609734	623400	722396	498909	629538	474813	571190	574136	593574	606352	599571
Alpha-1-antiproteinase	P17475	(K)FDHPFIFM(I)	10.41	2	76.3	527.247	47.07	15.555	15.1917	15.7879	15.764	15.5239	15.7758	15.7935	15.5238	15.5768	15.5856	15.4468	15.794	15.2248	15.5673	15.2227	15.4137	15.4916	15.6005	15.6447	15.5655	15.547	15.524	48143.3	37425.6	56574.2	55647.9	47116	56102.2	56794.8	47112.7	48874.7	49173.4	44661.8	56814.5	38294.4	48552.6	38238	43648.9	46072.9	49683.6	51228.5	48493.8
Alpha-1-antiproteinase	P17475	(K)FLEEVK(N)	15.84	2	87.9	382.713	24.32	21.7016	21.8332	21.6657	21.6781	21.7314	21.69	21.7519	21.8671	21.7158	21.7241	21.6773	21.6822	21.7142	21.6566	21.6631	21.6764	21.715	21.6215	21.6716	21.7068	21.6734	21.6977	3.41061e+06	3.73629e+06	3.32685e+06	3.35545e+06	3.48192e+06	3.38337e+06	3.53168e+06	3.82514e+06	3.44436e+06	3.46413e+06	3.35362e+06	3.365e+06	3.44061e+06	3.30582e+06	3.3207e+06	3.35161e+06	3.44236e+06	3.2265e+06	3.3404e+06	3.4229e+06
Alpha-1-antiproteinase	P17475	(K)ISSNLADFAF(S)	15.14	2	86.6	542.769	45.73	20.0881	20.0488	19.9751	20.0887	19.9622	19.9754	20.2026	20.2404	20.2128	20.0701	20.1332	20.2066	19.9674	20.0765	19.9622	20.0937	20.0325	20.0177	20.0791	20.0548	20.07	20.075	1.1146e+06	1.08467e+06	1.03062e+06	1.11507e+06	1.02143e+06	1.03081e+06	1.2067e+06	1.23869e+06	1.21521e+06	1.10077e+06	1.15e+06	1.20998e+06	1.02511e+06	1.10568e+06	1.02144e+06	1.11896e+06	1.07249e+06	1.06151e+06	1.10765e+06	1.08919e+06
Alpha-1-antiproteinase	P17475	(K)ISSNLADFAFSLYR(E)	26.39	2	98.1	802.409	49.37	16.0019	-1.24268	16.1385	15.9585	16.1533	16.3104	15.7266	-1.12499	-1.12813	15.7526	15.1705	15.5224	-1.11563	16.042	16.0703	15.888	16.3735	16.1015	16.0501	15.9537	15.7139	15.7692	65623.4	0.422587	72137.2	63675.6	72881.4	81266.2	54221.3	0.458504	0.457508	55210	36878.8	47067.6	0.461489	67472.6	68807.9	60639.9	84899.5	70312.6	67854	63467.5
Alpha-1-antiproteinase	P17475	(K)LSISGTYNLK(T)	21.58	2	95.4	548.306	31.18	19.998	19.9657	20.0946	20.0182	19.7282	19.8525	20.1328	19.9754	20.0099	19.8388	19.8117	20.0771	19.7837	19.9335	19.7582	19.8747	19.9941	20.0598	19.9238	19.9025	19.9325	19.8965	1.04713e+06	1.02396e+06	1.11966e+06	1.0619e+06	868514	946696	1.14972e+06	1.03084e+06	1.05577e+06	937743	920243	1.10611e+06	902589	1.0013e+06	886796	961365	1.04429e+06	1.09292e+06	994649	980081
Alpha-1-antiproteinase	P17475	(K)MQHLEQ(T)	13.34	2	86	393.184	15.62	19.092	19.2793	19.0213	19.0688	19.1413	19.0253	19.2783	19.2839	19.3066	19.2064	19.0827	19.0508	19.1357	19.027	19.1113	18.9776	19.1158	18.996	19.0827	19.0005	19.0849	19.1666	558797	636263	532099	549903	578230	533549	635850	638304	648452	604914	555233	543067	575986	534185	566324	516213	568099	522846	555237	524452
Alpha-1-antiproteinase	P17475	(K)mQHLEQTLTK(D)	15.32	2	79.9	622.819	19.47	14.3874	17.31	16.896	16.1738	15.7369	14.3189	16.936	16.7267	13.8235	16.4422	16.9131	17.1247	14.8069	17.1193	17.1752	16.6385	16.4958	-1.16322	16.2915	13.4329	16.1665	16.3423	21430.3	162496	121953	73927.3	54610.1	20436.8	125382	108449	14497.5	89043.6	123409	142902	28663.5	142375	147996	102023	92414.2	0.446514	80209.6	11058.9
Alpha-1-antiproteinase	P17475	(K)MQHLEQTLTK(D)	22.07	2	96.8	614.821	21.98	21.5999	21.7296	21.5287	21.5546	21.6684	21.6181	21.5875	21.7653	21.5716	21.6612	21.5555	21.5993	21.6248	21.6159	21.6039	21.543	21.6428	21.5509	21.5972	21.5981	21.6053	21.5997	3.17852e+06	3.47752e+06	3.02531e+06	3.08024e+06	3.33312e+06	3.21891e+06	3.15128e+06	3.56454e+06	3.11674e+06	3.31646e+06	3.08212e+06	3.17716e+06	3.23376e+06	3.21388e+06	3.18732e+06	3.05545e+06	3.27437e+06	3.07224e+06	3.17262e+06	3.17454e+06
Alpha-1-antiproteinase	P17475	(K)NNYHSEAF(S)	12.86	2	87.3	491.207	22.17	17.9197	17.8943	17.8168	17.9691	17.8519	17.8161	18.1043	18.177	18.0077	17.9868	17.9798	18.0054	17.8832	17.8526	17.7315	17.833	17.891	17.785	17.8943	17.933	17.922	17.9124	247956	243623	230880	256596	236562	230766	281797	296355	263551	259762	258500	263134	241755	236689	217628	233485	243065	225850	243627	250245
Alpha-1-antiproteinase	P17475	(K)NNYHSEAFSVN(F)	14.38	2	86.5	641.278	25.15	15.6113	15.6419	15.4545	15.5469	15.5387	15.4724	15.8334	15.7781	15.7152	15.6725	15.615	15.6669	15.5125	15.5758	15.4762	15.4999	15.5902	15.5146	15.5528	15.5574	15.5824	15.5937	50059.1	51131	44900.7	47872.4	47601.5	45462.3	58389	56194.3	53797.4	52225.7	50186.6	52025.4	46743.2	48840.1	45581.2	46338.1	49329.4	46812.1	48066.8	48221.4
Alpha-1-antiproteinase	P17475	(K)NnYHSEAFSVNFADSEEAK(K)	11.21	3	77.3	720.643	34.77	16.7044	16.5817	16.3868	16.3594	16.5466	16.4437	16.4092	16.7237	16.5066	16.5631	16.1578	16.4169	16.4812	16.3865	16.7486	16.3014	16.4086	16.2534	16.5517	16.2088	16.4613	16.4644	106787	98079.6	85690.3	84073.6	95721.5	89132.6	87029.7	108229	93108	96827.3	73112.3	87492.4	91484.1	85672.6	110109	80760	86994.2	78122.2	96062	75742.4
Alpha-1-antiproteinase	P17475	(K)NNYHSEAFSVNFADSEEAK(K)	20.03	2	86.9	1079.97	33.08	19.8263	19.9219	19.8735	19.8392	19.9616	19.8991	19.8951	19.7658	19.7366	19.692	19.856	19.7902	19.7571	19.8243	19.8452	19.6926	19.9216	19.8751	19.8821	19.9201	19.7684	19.8256	929633	993337	960543	937996	1.02101e+06	977731	975045	891443	873586	846980	948988	906634	886117	928315	941902	847339	993100	961638	966289	992114
Alpha-1-antiproteinase	P17475	(K)NNYHSEAFSVNFADSEEAKK(V)	21.56	4	82.2	572.512	30.82	15.8459	16.2024	16.2544	15.8962	16.2365	16.4027	15.9397	15.9891	15.6714	16.1067	15.6287	15.9265	15.919	16.0955	16.2435	15.9677	16.3378	15.984	16.0179	16.225	16.0312	16.0036	58897.2	75408.5	78172.1	60985.6	77210.4	86634.4	62853.2	65044.3	52187.5	70565.1	50665.7	62282.2	61957.7	70023.3	77586.1	64085.5	82827.4	64814.7	66356.5	76595.9
Alpha-1-antiproteinase	P17475	(K)QLDEDTVFALVN(Y)	12.56	2	92.7	682.341	45.47	16.5561	16.3843	16.2906	16.5017	16.3477	16.2545	16.72	16.5892	16.5746	16.4193	16.5383	16.648	16.3099	16.3741	16.3	16.2226	16.2363	16.3469	16.3927	16.3978	16.3586	16.3536	96358.3	85540	80159.7	92792.7	83394.2	78181.5	107950	98593.2	97599.8	87639.9	95173.8	102691	81237.2	84933.8	80685.5	76470.7	77197.2	83351.2	86040.1	86341.9
Alpha-1-antiproteinase	P17475	(K)QLDEDTVFALVNY(I)	13.74	2	89.3	763.872	49.67	14.618	14.5261	14.6522	14.6971	14.4834	14.5851	14.9048	14.8635	14.7467	14.6836	14.6344	14.9115	14.4225	14.5848	14.3118	14.5431	14.5363	14.5572	14.6349	14.6357	14.5742	14.6303	25145.9	23593	25747.8	26562.6	22904.8	24578.9	30674.5	29809.2	27491.7	26315.7	25432.7	30817.8	21959	24572.9	20336.5	23873.2	23760.4	24108.2	25441.2	25456.2
Alpha-1-antiproteinase	P17475	(K)RPFNPEH(T)	11.06	3	76.5	299.484	15.58	16.0448	16.4766	16.2385	16.0144	16.3668	16.4432	16.0791	15.9865	16.0754	16.0738	16.0416	15.8295	16.166	16.1893	16.3993	16.2397	16.2357	16.2158	16.1525	16.1578	16.2327	16.1259	67600.7	91190.4	77319.4	66195.6	84508.2	89102.5	69231	64927.9	69052.2	68976.2	67453	58229.8	73526.7	74723.7	86435.7	77381.7	77164.9	76112.5	72845.1	73111.9
Alpha-1-antiproteinase	P17475	(K)RPFNPEH(T)	11.06	3	76.5	299.484	15.58 15.464	-1.19027	-1.24268	-1.13296	15.0162	-1.19033	-1.15267	-1.14898	-1.12499	14.8763	-1.26822	13.6552	-1.15289	-1.11563	-1.17675	-1.08826	-1.11631	-1.17265	-1.16322	-1.07872	-1.08032	-1.09908	-1.08946	0.43822	0.422587	0.455979	33138.6	0.438203	0.449792	0.450942	0.458504	30075.7	0.415172	12900.7	0.449724	0.461489	0.442348	0.470327	0.461273	0.443606	0.446514	0.473448	0.472925
Alpha-1-antiproteinase	P17475	(K)RPFNPEHTR(D)	20.49	3	88.3	385.2	15.18	19.7543	19.5425	20.1089	19.9835	19.906	20.1395	19.8364	19.5267	19.5707	19.8997	19.9281	19.9433	19.5786	19.9755	19.6051	19.7784	19.8894	19.8407	19.8439	19.8112	19.8017	19.8146	884347	763636	1.13081e+06	1.03665e+06	982442	1.15503e+06	936189	755329	778671	978166	997588	1.0082e+06	782986	1.03094e+06	797465	899281	971184	938951	941066	919953
Alpha-1-antiproteinase	P17475	(K)TLLSSLGITR(V)	20.87	2	91.1	530.822	41.2	20.0235	19.7797	20.2266	20.2438	19.9487	20.2745	20.0514	19.8569	19.875	19.9351	20.0017	20.2042	19.8398	20.1993	19.8608	20.0237	20.0564	20.0949	19.8926	19.9138	19.8867	19.8412	1.06579e+06	900070	1.22695e+06	1.24161e+06	1.01192e+06	1.26832e+06	1.08659e+06	949591	961579	1.00246e+06	1.04984e+06	1.20803e+06	938365	1.20392e+06	952150	1.06596e+06	1.0904e+06	1.11987e+06	973347	987738
Alpha-1-antiproteinase	P17475	(K)VIDPTR(-)	13.15	2	87.5	350.703	15.9	21.4693	21.5896	21.3542	21.4018	21.4711	21.4206	21.4501	21.5262	21.4157	21.4436	21.3569	21.4138	21.3839	21.3699	21.391	21.3717	21.4696	21.3342	21.4001	21.4109	21.4047	21.4233	2.90337e+06	3.15582e+06	2.68068e+06	2.77075e+06	2.90704e+06	2.80692e+06	2.86499e+06	3.02024e+06	2.79754e+06	2.85216e+06	2.68577e+06	2.79377e+06	2.73653e+06	2.71012e+06	2.74995e+06	2.7135e+06	2.90403e+06	2.64381e+06	2.76748e+06	2.78826e+06
Alpha-1-antiproteinase	P17475	(K)VINDYVEK(G)	18.56	2	95.5	490.258	21.62	21.4826	21.6405	21.3916	21.432	21.473	21.4278	21.51	21.6048	21.483	21.5121	21.4478	21.462	21.4652	21.4425	21.421	21.4281	21.5278	21.3855	21.4139	21.458	21.4568	21.4601	2.93017e+06	3.26913e+06	2.7511e+06	2.82922e+06	2.91087e+06	2.82095e+06	2.98641e+06	3.18934e+06	2.93098e+06	2.99076e+06	2.8605e+06	2.88873e+06	2.89504e+06	2.84993e+06	2.80774e+06	2.82171e+06	3.02347e+06	2.73954e+06	2.79395e+06	2.88062e+06
Alpha-1-antiproteinase	P17475	(K)VInDYVEK(G)	19.69	2	87.3	490.75	23	15.5331	15.8479	15.5201	15.8804	15.6159	15.5622	15.7633	15.4255	15.737	15.5149	15.6709	15.7866	15.7446	15.7214	15.5859	15.7484	15.7532	15.5416	15.8813	15.648	16.1801	15.7207	47416.3	58979.7	46992.7	60323.9	50218.9	48384.2	55620.1	44007.2	54612.8	46820.6	52169	56524.4	54903.3	54028.8	49183.5	55049.7	55230.7	47696.7	60359.3	51346
Alpha-1-antiproteinase	P17475	(K)VPMMNR(L)	12.81	2	91.1	374.186	19.77	20.2278	20.4785	20.3093	20.2545	20.2301	20.4206	20.2271	20.4314	20.1563	20.3395	20.2557	20.2288	20.3466	20.3071	20.3107	20.334	20.4096	20.3212	20.2624	20.3014	20.3524	20.2894	1.22795e+06	1.46103e+06	1.29926e+06	1.25088e+06	1.22991e+06	1.40355e+06	1.22736e+06	1.41408e+06	1.16852e+06	1.32682e+06	1.25187e+06	1.22875e+06	1.33336e+06	1.29735e+06	1.3006e+06	1.32174e+06	1.39283e+06	1.31007e+06	1.25773e+06	1.29218e+06
Alpha-1-antiproteinase	P17475	(L)NRPDSELQLNTGNGLFVNK(N)	19.22	3	94.1	706.031	35.35	16.585	16.2554	16.7952	16.7673	16.318	16.8265	16.7977	16.5365	16.6033	16.7119	16.779	16.895	16.2492	16.7771	16.2161	16.587	16.7802	16.6369	16.6742	16.6281	16.6006	16.6788	98306.8	78227.2	113728	111548	81694.5	116217	113924	95059.4	99564.8	107346	112457	121870	77894.2	112308	76124.2	98443.5	112553	101907	104575	101289
Alpha-1-antiproteinase	P17475	(M)IVESETQSPLFVGK(V)	24	2	93.7	767.412	32.48	17.2113	17.2107	16.993	17.1204	17.1015	16.9011	17.345	17.3283	17.303	17.1763	17.0527	17.1226	17.0307	16.9864	16.8976	16.9671	17.1033	17.0723	17.05	17.1126	17.1295	16.9828	151751	151681	130435	142478	140624	122384	166480	164564	161709	148106	135944	142693	133892	129841	122092	128113	140801	137803	135694	141713
Alpha-1-antiproteinase	P17475	(M)SITTAFAMLSLGSK(G)	15.74	2	91.4	713.884	47	17.9089	18.0208	17.8486	18.1083	17.7818	17.8652	18.0104	18.0829	17.9841	17.9679	17.4797	17.9386	17.8346	18.0798	17.7333	17.9457	18.2216	18.1103	17.8485	17.8957	17.9327	17.903	246095	265954	236030	282582	225344	238766	264048	277647	259263	256378	182769	251218	233755	277059	217892	252467	305671	282966	236007	243861
Alpha-1-antiproteinase	P17475	(N)FADSEEAK(K)	15.11	2	81.3	448.703	14.52	15.1641	15.5005	15.0134	15.1604	15.4695	15.0696	15.2634	15.3829	15.2209	15.465	15.1762	15.2664	15.1005	15.1792	15.1159	15.2034	15.1519	15.1003	15.2277	15.3251	15.3763	15.2749	36716.7	46357.8	33074.5	36622.2	45372.8	34388	39330.3	42727.1	38190.9	45231.7	37023.6	39412.9	35131.7	37102.8	35510.2	37728.4	36405.4	35126.4	38370.6	41050.8
Alpha-1-antiproteinase	P17475	(N)GLFVNK(N)	14.99	2	95.7	339.203	24.47	16.2781	16.38	16.264	16.3696	16.0955	16.1989	16.3703	16.4224	16.4793	16.4275	16.3438	16.3339	16.1803	16.2526	15.9786	16.2235	16.1963	16.1961	16.3056	16.3636	16.3998	16.3379	79467.2	85287.4	78696.5	84672.9	70019.9	75222.7	84711.4	87827.4	91363	88140.6	83171.7	82601.7	74260.9	78075.7	64571.2	76517.8	75090.1	75078.3	80999.8	84323.1
Alpha-1-antiproteinase	P17475	(N)TGNGLFVNK(N)	13.54	2	77.6	475.259	24.88	16.6631	16.805	16.4147	16.7529	16.455	16.3947	16.8303	17.042	16.8237	16.8564	16.6183	16.7007	16.6865	16.7021	16.4733	16.6859	16.6713	16.5579	16.6732	16.6451	16.6176	16.6618	103773	114503	87361.9	110443	89838.6	86160.9	116525	134941	115995	118657	100602	106515	105469	106620	90984.3	105428	104364	96476.6	104503	102487
Alpha-1-antiproteinase	P17475	(N)YIFFK(G)	13.04	2	82.5	359.202	35.67	16.8831	16.6874	16.9479	16.9255	16.6867	16.7259	17.0773	16.8744	17.0204	16.8717	16.8171	17.0181	16.6238	16.7102	16.4489	16.7497	16.7581	16.7955	16.7142	16.7867	16.829	16.8177	120870	105536	126423	124479	105489	108394	138289	120145	132937	119921	115468	132725	100986	107218	89459.4	110192	110837	113748	107518	113058
Alpha-1-antiproteinase	P17475	(P)FNPEHTR(D)	13.35	2	73.3	450.72	15.2	16.6334	16.3378	16.9492	16.8329	16.7521	16.9644	16.7056	16.3832	16.3348	16.5573	16.8109	16.651	16.255	16.779	16.4328	16.4685	16.7573	16.7543	16.4651	16.5324	16.551	16.3595	101659	82824.5	126533	116737	110381	127877	106878	85475.3	82652.1	96436.1	114971	102909	78204.8	112459	88466.5	90683	110775	110545	90467.3	94787
Alpha-1-antiproteinase	P17475	(Q)TLNRPDSELQLNTGNGLFVNK(N)	21.7	3	96	777.408	36.73	18.7456	18.4163	18.8094	18.8803	18.5697	18.7504	18.9237	18.6318	18.826	18.8741	18.8781	18.9489	18.4167	18.7793	18.3621	18.6211	18.6975	18.7619	18.7906	18.727	18.747	18.7123	439532	349840	459393	482537	389071	440992	497268	406202	464719	480473	481811	506041	349928	449920	336937	403201	425117	444532	453465	433887
Alpha-1-antiproteinase	P17475	(R)DADFHVDK(S)	27.85	2	97.2	473.717	19.1	21.3899	21.5521	21.2308	21.3828	21.4711	21.4133	21.3569	21.5746	21.4337	21.4562	21.334	21.3052	21.33	21.3827	21.3787	21.3628	21.4193	21.3621	21.2993	21.3676	21.2902	21.3674	2.74787e+06	3.0748e+06	2.46097e+06	2.73435e+06	2.90707e+06	2.79287e+06	2.68572e+06	3.12315e+06	2.83263e+06	2.87708e+06	2.64338e+06	2.5912e+06	2.63622e+06	2.7342e+06	2.72668e+06	2.69675e+06	2.80442e+06	2.69549e+06	2.58064e+06	2.70583e+06
Alpha-1-antiproteinase	P17475	(R)FLLNR(Q)	14.24	2	89.4	331.703	27.32	20.8748	20.755	20.9133	20.8869	20.8113	20.9444	20.8939	20.7572	20.7859	20.8665	20.8402	20.9184	20.7297	20.8731	20.7444	20.8074	20.9221	20.8557	20.8462	20.8284	20.8671	20.8495	1.92288e+06	1.76958e+06	1.97486e+06	1.93901e+06	1.83998e+06	2.01793e+06	1.9485e+06	1.77226e+06	1.80791e+06	1.91173e+06	1.87728e+06	1.98177e+06	1.73881e+06	1.92051e+06	1.75663e+06	1.83503e+06	1.98697e+06	1.89754e+06	1.88504e+06	1.86194e+06
Alpha-1-antiproteinase	P17475	(R)LGMFDMH(Y)	15.28	2	77.4	425.683	35.22	17.7325	17.723	17.6888	17.9583	17.6545	17.7231	17.8679	17.9885	17.8695	17.9409	17.8679	17.8394	17.7127	17.922	17.5221	17.8474	17.7906	17.709	17.7664	17.8107	17.8192	17.7946	217785	216345	211282	254672	206318	216369	239211	260071	239475	251629	239204	234524	214808	248340	188229	235829	226735	214254	222951	229913
Alpha-1-antiproteinase	P17475	(R)LGMFDMHY(C)	16.04	2	71.8	507.215	40.73	16.0355	15.9675	16.0408	16.1314	15.9747	15.989	16.2083	16.2616	16.2127	16.1321	16.1697	16.2512	15.956	16.1636	15.8391	16.0634	16.0065	15.9396	16.1129	16.0414	16.0824	16.0239	67168.6	64078.2	67415.1	71785.3	64396	65039	75713.7	78563.3	75944.6	71821.5	73718.3	78000.5	63565.5	73405	58621.1	68481.9	65832.5	62847.3	70868.5	67441.6
Alpha-1-antiproteinase	P17475	(R)LGMFDMHYC(S)	20.14	2	72.7	587.23	39.13	16.0434	16.0577	15.9983	16.027	15.8978	15.8835	16.1302	16.2168	16.234	16.1076	16.0871	16.2066	15.9638	15.9949	15.844	15.9579	15.9037	15.8701	16.1125	16.0334	16.0399	15.9984	67539.8	68209.4	65456.7	66773	61053.1	60453.4	71725.1	76162.2	77075	70610.8	69614.1	75626.5	63913	65302.9	58819.5	63652.5	61305.8	59892.3	70848.6	67071.7
Alpha-1-antiproteinase	P17475	(R)LGMFDMHYCS(T)	16.35	2	54.1	630.746	38.18	15.7232	15.7031	15.5617	15.5684	15.5109	15.3767	15.7445	15.745	15.885	15.6455	15.6048	15.7978	15.6548	15.4551	15.4955	15.5076	15.5545	15.4307	15.6103	15.5752	15.6264	15.5798	54093.9	53347.5	48365.6	48590	46692.2	42544.5	54898.6	54916.9	60516.5	51256.7	49833.1	56967	51588.9	44920	46196	46586.7	48126.4	44167.4	50023.6	48821
Alpha-1-antiproteinase	P17475	(R)SAILYFPK(L)	20.61	2	94.7	469.771	35.77	21.4826	21.6235	21.4387	21.4825	21.4963	21.4601	21.4874	21.6514	21.4711	21.49	21.3406	21.4582	21.5257	21.4577	21.4839	21.4569	21.5228	21.419	21.4762	21.4876	21.477	21.463	2.93031e+06	3.2308e+06	2.84244e+06	2.92998e+06	2.95821e+06	2.88487e+06	2.94004e+06	3.29387e+06	2.90695e+06	2.94527e+06	2.65558e+06	2.88112e+06	3.01916e+06	2.88016e+06	2.93286e+06	2.87845e+06	3.01308e+06	2.80399e+06	2.91729e+06	2.94049e+06
Alpha-1-antiproteinase	P17475	(R)VFNnDADLSGITEDAPLK(L)	25.18	2	96.3	960.465	38.42	16.2472	16.5167	16.2085	16.196	16.3852	16.2184	16.2864	15.9712	16.2983	16.2843	15.999	16.3615	16.3812	16.0658	16.1676	16.1986	16.1507	16.235	16.1185	16.2506	16.2664	16.3979	77784.4	93761	75726.3	75070.9	85590.1	76245.1	79928.6	64240.5	80591	79813.5	65491.1	84196.9	85356.9	68595.3	73610.9	75210.5	72750.5	77129.1	71144	77968.8
Alpha-1-antiproteinase	P17475	(R)VFNnDADLSGITEDAPLK(L)	25.18	2	96.3	960.465	38.42 38.101994	16.5118	16.6208	16.3316	16.3799	16.4373	16.2492	15.6132	16.3873	15.4722	16.0467	16.3004	15.0696	16.3711	16.2229	16.5037	16.3388	16.3672	16.3836	17.2088	16.3984	16.3288	16.2502	93439.9	100778	82472	85279.7	88740.9	77890	50124.9	85719.2	45456.7	67692.6	80708.9	34388.6	84763	76485	92919.6	82881.1	84529.1	85496.3	151479	86381.7
Alpha-1-antiproteinase	P17475	(R)VFNNDADLSGITEDAPLK(L)	27.25	3	95.4	640.318	37.43	21.6048	21.6834	21.527	21.5755	21.6172	21.5753	21.6454	21.7264	21.6543	21.6394	21.5608	21.5572	21.6271	21.5713	21.5703	21.5445	21.6329	21.4907	21.6799	21.5933	21.5794	21.6117	3.18925e+06	3.36785e+06	3.02195e+06	3.12521e+06	3.21685e+06	3.12482e+06	3.28034e+06	3.46985e+06	3.30063e+06	3.26676e+06	3.09354e+06	3.08576e+06	3.23903e+06	3.11612e+06	3.11387e+06	3.05873e+06	3.25206e+06	2.94673e+06	3.35965e+06	3.16403e+06
Alpha-1-antiproteinase	P17475	(T)AIFLLPDDGK(M)	21.34	2	94.1	544.803	39	15.5518	15.6066	15.1968	15.4134	15.3333	15.1039	15.967	15.922	15.6483	15.4159	15.6281	15.6548	15.6403	15.514	15.4588	15.3527	15.5793	15.3422	15.3528	15.3863	15.5281	15.5334	48035.1	49893.6	37557.2	43640.3	41283.9	35213.8	64051.9	62087.4	51358	43718	50644.6	51591.4	51074.8	46792.9	45036.2	41842.1	48959.9	41538.8	41845.7	42829
Alpha-1-antiproteinase	P17475	(V)IDPTR(-)	10.46	2	81.3	301.169	15.9	16.3191	16.3049	16.8504	16.1485	15.5206	16.6377	16.3546	16.6599	16.6175	16.4017	17.0528	16.5798	16.477	16.6609	16.5309	16.5691	15.7596	16.439	16.292	16.5309	16.3252	16.2307	81757	80958	118161	72639	47008.6	101964	83796.4	103549	100546	86579.4	135962	97954.8	91218.8	103619	94687.1	97229.7	55477.4	88846.5	80236.1	94691.6
Alpha-1-inhibitor 3	P14046	(A)VALDSSTDR(G)	17.14	2	88.8	482.241	17.07	17.9752	17.8974	17.5596	17.9634	17.8074	17.52	18.0796	18.1477	18.2347	18.0408	17.8849	17.9111	17.841	17.8826	17.7633	17.6857	17.6478	17.6335	17.8062	17.8345	17.8655	17.897	257667	244146	193182	255577	229377	187946	277013	290397	308459	269656	242034	246478	234783	241657	222472	210830	205361	203340	229196	233733
Alpha-1-inhibitor 3	P14046	(A)YAVYSLSK(S)	10.22	2	74.3	465.75	27.03	13.7909	14.2038	13.7369	13.9342	13.7978	13.877	14.1327	14.146	14.2258	13.8204	13.851	13.9117	14.0594	14.0429	13.9966	13.8986	13.9291	13.8074	13.9709	14.0499	14.04	14.1162	14173.4	18869.8	13652.9	15653.2	14241.6	15045.1	17962.4	18128.3	19160	14466.3	14776.3	15411.6	17072.8	16878.2	16345.7	15272.3	15598.5	14336.2	16057	16960
Alpha-1-inhibitor 3	P14046	(A)YIEDPK(M)	10.07	2	77.5	382.695	16.03	16.2337	16.377	15.6	15.7612	15.7818	15.8939	16.3997	16.18	15.9553	16.1351	16.3953	16.2886	15.7414	16.0226	15.7614	16.0108	15.9809	15.5714	16.3096	15.8589	16.0519	15.804	77059.6	85106.5	49668.4	55539.4	56337.9	60889.3	86457.3	74244.2	63537	71971.7	86196.3	80049.5	54781.5	66572.9	55547.5	66027.5	64673.8	48692.9	81223.2	59431.6
Alpha-1-inhibitor 3	P14046	(C)ASDAELSETLSLLLPPTVVK(D)	19	3	93.5	695.056	54.5	17.658	17.5326	17.3446	17.6971	17.5397	17.2938	17.7958	-1.12499	17.879	17.5978	17.5861	17.7019	17.5388	17.6194	17.5259	17.4974	17.3659	17.4425	17.5607	17.5357	17.5515	17.4909	206815	189597	166432	212492	190537	160673	227541	0.458504	241058	198362	196768	213208	190416	201356	188715	185029	168913	178117	193335	190010
Alpha-1-inhibitor 3	P14046	(C)ATYTYGK(P)	9.44	2	59.7	402.2	16.38	13.8298	13.6431	13.3325	13.8954	13.6179	13.4377	14.008	14.0832	14.0985	14.0735	13.8478	13.8251	13.6455	13.7677	13.614	13.4971	13.4847	13.6415	13.626	13.7137	13.776	13.7422	14560.7	12793	10315.6	15238.4	12571.6	11095.9	16475.6	17356.2	17541.3	17240.4	14743.7	14513	12814.6	13947.7	12538	11562.3	11462.8	12779.2	12642.9	13434.9
Alpha-1-inhibitor 3	P14046	(C)GSEVATVPETGR(K)	18.45	2	94.1	601.804	20.68	14.3854	14.52	14.1846	14.6998	14.4362	14.2752	14.6719	15.1246	14.6409	14.5843	14.4612	14.5968	14.4655	14.6552	14.5969	14.4252	14.2769	14.245	14.484	14.5142	14.6023	14.4793	21400.5	23494.2	18620.8	26612.6	22167.8	19827.3	26102.8	35724.8	25546.8	24565.3	22556.1	24778.9	22622.6	25802.6	24780.6	21999	19850.5	19416.2	22914.9	23399.9
Alpha-1-inhibitor 3	P14046	(D)PIPNEQVLIK(A)	12.97	2	82.6	575.845	31.35	16.7194	16.998	16.6135	16.9629	16.7188	16.7287	17.2015	17.0083	17.1582	16.9002	16.9073	16.8159	16.7782	16.9482	16.8342	16.6289	16.7632	16.7299	16.8439	16.8777	16.7472	17.0253	107905	130895	100270	127743	107863	108605	150719	131830	146262	122309	122916	115371	112390	126450	116839	101346	111228	108694	117629	120418
Alpha-1-inhibitor 3	P14046	(E)DLALSMGTIK(W)	14.93	2	91.6	524.789	35.28	15.7726	15.7709	15.8133	15.5871	16.0367	16.0728	15.8742	15.7615	15.7052	16.1537	15.9694	16.0074	15.9015	15.8696	15.8941	16.0567	15.7625	16.0051	15.796	15.9884	15.9057	16.023	55977.3	55912.5	57581.9	49223.7	67226.4	68929.7	60064.6	55551	53423.2	72905.5	64159.8	65875	61212.3	59872.6	60899.8	68162.2	55590.4	65769.3	56894.7	65009.2
Alpha-1-inhibitor 3	P14046	(F)ALEIPVEFSMVPVAK(M)	21.94	3	95.9	543.969	47.55	18.4797	18.5136	18.1584	18.4604	18.2113	17.9189	18.6442	18.9472	18.8579	18.5013	18.5364	18.6595	18.5737	18.5184	18.4023	18.508	18.3321	18.3489	18.4639	18.4953	18.5199	18.4688	365536	374237	292558	360690	303491	247807	409703	505444	475095	371061	380201	414069	390162	375482	346460	372781	329999	333874	361556	369510
Alpha-1-inhibitor 3	P14046	(F)FVELTMPYSVIR(G)	20.25	2	100	727.889	44.23	20.2524	20.1584	20.1486	20.3721	20.0744	20.0568	20.364	20.4157	20.4098	20.3261	20.1729	20.3905	20.1398	20.3921	20.0728	20.2886	20.1653	20.3406	20.2676	20.2515	20.2809	20.2711	1.24904e+06	1.17029e+06	1.16235e+06	1.35711e+06	1.10406e+06	1.09071e+06	1.3495e+06	1.39875e+06	1.39305e+06	1.31456e+06	1.18212e+06	1.3745e+06	1.15526e+06	1.37601e+06	1.10288e+06	1.28081e+06	1.17586e+06	1.32782e+06	1.26231e+06	1.24825e+06
Alpha-1-inhibitor 3	P14046	(F)IIQQDIPVK(N)	20.51	2	91	527.319	26.05	18.8172	18.6705	18.4733	18.867	18.5456	18.4243	18.9946	19.0331	19.0483	18.9136	18.7921	19.0244	18.6322	18.7031	18.5108	18.6316	18.5582	18.5715	18.7084	18.7965	18.7643	18.732	461907	417248	363926	478130	382646	351789	522344	536464	542144	493825	453924	533219	406306	426784	373511	406125	385988	389577	428329	455329
Alpha-1-inhibitor 3	P14046	(F)SFIIQQDIPVK(N)	25.17	2	96.9	644.369	37.07	18.0678	17.9826	17.7575	18.1521	17.8281	17.7104	18.3113	18.3262	18.3326	18.1776	18.1614	18.2492	17.9153	18.0915	17.824	17.9319	17.8278	17.9338	18.0513	18.0472	17.953	18.1234	274749	259004	221578	291284	232705	214461	325278	328654	330117	296479	293171	311562	247197	279313	232040	250053	232647	250384	271630	270869
Alpha-1-inhibitor 3	P14046	(F)SLSAEPIQGPYK(I)	19.43	2	88.4	645.34	27.98	20.2916	20.1825	19.9149	20.3719	20.0548	19.92	20.3873	20.4824	20.4806	20.3874	20.1763	20.374	20.1331	20.1744	20.067	20.0321	20.0719	20.1126	20.2657	20.2263	20.2215	20.2296	1.28344e+06	1.19e+06	988494	1.35689e+06	1.08918e+06	992012	1.37143e+06	1.46497e+06	1.46313e+06	1.37153e+06	1.18484e+06	1.35885e+06	1.14992e+06	1.18334e+06	1.09841e+06	1.07217e+06	1.10216e+06	1.13369e+06	1.26066e+06	1.22663e+06
Alpha-1-inhibitor 3	P14046	(F)SMVPVAK(M)	15.94	2	76.7	366.21	20.27	19.1415	19.1937	18.7779	19.1493	18.8402	18.6688	19.3174	19.4911	19.4109	19.2464	19.2776	19.2981	19.1363	19.1437	18.9536	19.0671	18.8494	18.924	19.0809	19.1878	19.0581	19.0821	578298	599612	449488	581442	469318	416743	653312	736912	697073	621933	635510	644640	576243	579210	507694	549243	472326	497385	554512	597164
Alpha-1-inhibitor 3	P14046	(F)SPSQSLPASQTHMR(V)	14.04	3	67.7	509.584	19.97	14.637	14.5567	14.3296	14.585	14.3521	14.3104	14.6401	-1.12499	14.7624	14.6588	14.5008	14.503	14.3565	14.2975	14.4732	14.469	14.3811	14.5833	14.4102	14.5145	14.583	14.5456	25479	24098.9	20589.3	24576.8	20912.3	20317.1	25534.2	0.458504	27791.8	25867.3	23183.1	23218.8	20976	20136.6	22744.5	22677.6	21337.4	24548.5	21772.9	23405.1
Alpha-1-inhibitor 3	P14046	(F)SSTQDTVVALDALSK(Y)	24.42	2	98.5	767.902	36.22	18.8227	18.6997	18.5027	18.9982	18.8333	18.6548	19.0667	19.1846	19.204	19.072	18.9202	18.9143	18.7479	18.9401	18.7722	18.7597	18.6395	18.6584	18.9685	18.834	18.869	18.8945	463667	425760	371424	523638	467088	412727	549109	595858	603938	551120	496076	494040	440242	502974	447715	443848	408362	413741	512975	467287
Alpha-1-inhibitor 3	P14046	(F)SVMGDILSSAIK(N)	21.54	2	85.5	610.831	44.38	16.2503	15.9028	16.0558	16.4241	15.9093	15.9271	16.4853	16.2967	16.5316	16.3006	16.2866	16.5142	15.9545	16.3201	15.8824	16.1238	15.9652	16.1953	16.2183	16.1355	16.1421	16.1519	77954.4	61264.2	68119.6	87931	61542.1	62305.7	91744.8	80501	94732.5	80717.3	79940.2	93597.4	63503.1	81818.5	60404.6	71408.2	63975.4	75035.9	76243.5	71987.4
Alpha-1-inhibitor 3	P14046	(G)SLLNNAMK(G)	9.62	2	80.9	445.742	26.98	14.2542	14.3068	-1.13296	14.2021	14.1132	13.9394	14.375	14.4583	14.4453	14.3876	14.2731	14.3676	14.4384	14.4437	13.6333	13.8385	14.1059	13.7812	13.61	14.1684	14.2125	14.444	19540.2	20266.9	0.455979	18847.9	17721.8	15709.9	21247.9	22510.7	22308.6	21434.1	19797.9	21139.3	22202.2	22283.3	12706.8	14649.1	17632.4	14078.1	12502.8	18412.9
Alpha-1-inhibitor 3	P14046	(H)SFTVMEFVLPR(F)	21.92	2	92.9	663.35	49.5	14.6996	-1.24268	14.839	15.0024	14.6749	14.949	14.8555	-1.12499	-1.12813	15.0334	14.6109	14.9456	-1.11563	14.9636	14.5756	14.5926	14.5627	14.5932	15.0042	14.8367	14.7808	14.6915	26608.3	0.422587	29308.5	32822.9	26157.6	31630.7	29644.1	0.458504	0.457508	33535.1	25021.1	31555.8	0.461489	31952.5	24417	24706.7	24199.1	24716.4	32862.9	29260.8
Alpha-1-inhibitor 3	P14046	(H)TVQAHFILK(G)	11.95	3	71.5	352.878	29.07	14.502	14.2275	14.4647	14.6959	14.2929	14.3381	14.646	14.6365	14.81	14.5689	14.4479	14.6983	14.3846	14.7283	14.338	14.7237	14.4688	14.5797	14.479	14.5715	14.3976	14.4243	23202.8	19182.1	22610.6	26539.9	20072.7	20710.2	25637.9	25470.4	28724.6	24303.3	22348.3	26584.1	21389.1	27142.4	20709.9	27056	22674	24486	22835.8	24347.6
Alpha-1-inhibitor 3	P14046	(K)ALGYLR(A)	16.64	2	94.6	346.708	25.63	20.7625	20.7074	20.5483	20.8103	20.6114	20.5379	20.8331	20.7715	20.8755	20.7488	20.6655	20.7528	20.6533	20.7482	20.6948	20.6544	20.6898	20.7021	20.6598	20.7194	20.6983	20.7014	1.77888e+06	1.71219e+06	1.53339e+06	1.8388e+06	1.6019e+06	1.52233e+06	1.86804e+06	1.79e+06	1.92377e+06	1.76202e+06	1.6632e+06	1.7669e+06	1.64911e+06	1.76131e+06	1.69727e+06	1.6504e+06	1.69142e+06	1.70594e+06	1.65655e+06	1.72651e+06
Alpha-1-inhibitor 3	P14046	(K)ATVLNYLPT(S)	10.44	2	81.4	496.277	41.18	17.7056	17.657	17.3286	17.7069	17.601	17.3357	17.8155	17.8662	18.0122	17.6749	17.6456	17.6717	17.6145	17.6405	17.6868	17.4572	17.4532	17.4646	17.591	17.6702	17.6264	17.6024	213760	206678	164603	213946	198802	165411	230675	238919	264372	209259	205044	208792	200672	204320	210990	179939	179449	180876	197435	208568
Alpha-1-inhibitor 3	P14046	(K)ATVLNYLPTSLPM(A)	10.15	2	84.1	710.381	50.57	20.0973	20.2143	19.8792	20.2695	19.9931	19.8811	20.3172	20.3276	20.3972	20.1865	20.1475	20.1032	20.132	20.1961	20.1581	19.9816	19.9727	20.0347	20.1426	20.1448	20.1644	20.1365	1.12174e+06	1.21646e+06	964345	1.26397e+06	1.04361e+06	965609	1.30645e+06	1.31588e+06	1.38094e+06	1.1933e+06	1.16142e+06	1.12631e+06	1.14902e+06	1.20123e+06	1.17004e+06	1.03531e+06	1.02889e+06	1.07408e+06	1.15755e+06	1.15928e+06
Alpha-1-inhibitor 3	P14046	(K)DGSYSAFGDHNGQGQGNTWLT(A)	8.98	3	71.7	737.982	36.43	15.5679	15.5172	15.3025	15.5712	15.5227	15.4109	15.5507	15.7411	15.8183	15.6205	15.5012	15.5102	15.5935	15.5703	15.5817	15.427	15.198	15.4733	15.5805	15.5283	15.5785	15.5972	48574	46896.2	40412.1	48683.8	47075.2	43564.2	47998.3	54771.5	57780.1	50377.8	46378.3	46668.7	49444.3	48655.2	49041.5	44052.9	37589.4	45490	49001.8	47258
Alpha-1-inhibitor 3	P14046	(K)DGSYSAFGDHNGQGQGNTWLTAF(V)	14.44	3	87.7	810.684	46.3	19.2524	19.1537	19.2858	19.2925	19.2316	19.1701	19.3057	19.4369	19.686	19.3387	19.5333	19.3606	18.8014	19.5992	19.4837	19.5056	19.4978	19.2741	19.3383	19.316	19.5784	19.4643	624525	583247	639146	642138	615579	589883	648028	709746	843465	663005	758758	673143	456862	794213	733132	744325	740325	633990	662829	652675
Alpha-1-inhibitor 3	P14046	(K)DLFHCVSF(T)	14.9	2	95.6	512.731	42.07	20.2318	20.1503	20.0188	20.4305	20.108	20.0222	20.412	20.3304	20.4805	20.285	20.1852	20.3547	20.0541	20.332	20.1097	20.087	20.1094	20.1743	20.2244	20.2241	20.238	20.222	1.23135e+06	1.16373e+06	1.06232e+06	1.4132e+06	1.13006e+06	1.06482e+06	1.39517e+06	1.31848e+06	1.46301e+06	1.27763e+06	1.19218e+06	1.34082e+06	1.08868e+06	1.31988e+06	1.13144e+06	1.11378e+06	1.13117e+06	1.18326e+06	1.22501e+06	1.2248e+06
Alpha-1-inhibitor 3	P14046	(K)DLFHCVSFTIPR(L)	23.05	2	91.7	746.374	43.32	17.3955	17.2837	17.5424	17.6296	17.5463	17.7243	17.3728	17.3	17.3538	17.5525	17.0764	17.5034	17.3609	17.771	17.4695	17.5402	17.5066	17.6053	17.5097	17.5554	17.4151	17.4903	172407	159555	190890	202781	191405	216538	169719	161371	167497	192238	138205	185796	168327	223675	181490	190603	186208	199404	186612	192620
Alpha-1-inhibitor 3	P14046	(K)DPVIETIR(N)	20.06	2	97	471.766	27.38	22.4244	22.454	22.209	22.4836	22.3901	22.2786	22.4944	22.5627	22.5423	22.514	22.3704	22.44	22.4069	22.4702	22.4275	22.4006	22.351	22.366	22.4073	22.4203	22.4028	22.4212	5.62894e+06	5.7456e+06	4.84816e+06	5864420	5.49671e+06	5.08762e+06	5.90876e+06	6.19514e+06	6.10818e+06	5.98936e+06	5.42194e+06	5.68986e+06	5.56094e+06	5.8103e+06	5.64097e+06	5.53672e+06	5.34945e+06	5.40568e+06	5.56268e+06	5.61274e+06
Alpha-1-inhibitor 3	P14046	(K)EDNSIHWER(P)	25.37	2	91.8	593.268	23.62	19.8457	19.709	19.5583	19.8979	19.7239	19.6262	19.9921	19.9886	20.0366	19.9572	19.8155	19.9043	19.681	19.8223	19.7147	19.7178	19.6871	19.7627	19.7984	19.7854	19.7682	19.7811	942244	857062	772049	976963	865941	809259	1.04287e+06	1.04035e+06	1.07553e+06	1.01795e+06	922690	981257	840594	927045	860426	862302	844141	889517	911811	903619
Alpha-1-inhibitor 3	P14046	(K)EDNSIHWERPQKPTK(S)	16.36	3	56.7	622.315	21.5	20.6529	20.756	20.647	20.8129	20.8439	20.8342	20.701	20.5246	20.5607	20.8655	20.6779	20.6649	20.5983	20.9801	20.7368	20.7952	20.7239	20.8157	20.6956	20.7	20.7779	20.746	1.64869e+06	1.77089e+06	1.64199e+06	1.84213e+06	1.88212e+06	1.86943e+06	1.70458e+06	1.50837e+06	1.54664e+06	1.91053e+06	1.67752e+06	1.66246e+06	1.58743e+06	2.0684e+06	1.74748e+06	1.81957e+06	1.73189e+06	1.84566e+06	1.69824e+06	1.70343e+06
Alpha-1-inhibitor 3	P14046	(K)EEHSFTVM(E)	8.54	2	74.1	490.213	29.7	19.0637	18.9527	18.7015	18.9688	18.9328	18.6734	19.1005	19.2452	19.2384	19.0553	18.9545	19.0613	18.9534	18.9201	18.9508	18.7744	18.7882	18.8326	18.9796	18.9297	18.9444	18.8614	547943	507374	426299	513073	500428	418080	562103	621428	618495	544788	508000	547032	507628	496041	506709	448380	452701	466855	516939	499341
Alpha-1-inhibitor 3	P14046	(K)EEHSFTVMEF(V)	12.77	2	84.3	628.269	41.33	17.9911	17.7164	17.8005	18.0901	17.9258	17.8874	18.1795	18.1157	18.1208	18.1032	17.9599	18.1392	17.7797	18.0589	17.8652	17.8137	17.8526	17.8681	17.9762	17.9576	17.986	17.9485	260527	215367	228284	279047	249007	242468	296884	284030	285035	281581	254962	288695	225028	273068	238752	230394	236675	239246	257853	254550
Alpha-1-inhibitor 3	P14046	(K)EEHSFTVmEFVLPR(F)	18.52	3	96.1	579.615	39.9	15.5383	15.3698	15.6619	15.4617	15.7342	14.027	15.7795	15.9719	15.4149	15.6592	15.4692	15.639	-1.11563	15.2179	15.7853	15.6661	15.3927	15.7824	15.4999	15.7554	15.7837	15.9757	47586.7	42340.7	51844.8	45127.4	54509.7	16693.1	56248.3	64272.6	43685.2	51747.9	45361.6	51028.8	0.461489	38109.6	56475.9	51994.7	43018.6	56362.2	46336.3	55314.3
Alpha-1-inhibitor 3	P14046	(K)EEHSFTVmEFVLPR(F)	18.52	3	96.1	579.615	39.9 39.97199	15.5541	15.1363	15.7956	15.5873	15.8697	15.1716	15.8919	16.3892	15.4348	15.62	15.1279	15.4445	15.4169	15.7869	15.504	15.47	15.4779	15.8022	15.7043	15.8677	15.9314	15.8544	48113	36015.4	56879.8	49233.1	59877.7	36905.9	60803.3	85831.6	44294.1	50358.7	35806.3	44592.8	43746.8	56537.4	46470.2	45387.4	45635.1	57138.6	53390.7	59791.5
Alpha-1-inhibitor 3	P14046	(K)EEHSFTVMEFVLPR(F)	24	2	100	860.922	46.1	19.6412	16.3386	20.0107	19.9014	19.8909	20.1666	20.0456	16.6304	17.1225	20.0906	19.5875	19.9693	17.4043	19.9434	18.6807	19.0684	19.75	19.7423	20.1034	19.9004	19.8913	19.7752	817701	82873.1	1.05639e+06	979326	972198	1.17696e+06	1.08222e+06	101451	142683	1.1165e+06	787814	1.02649e+06	173469	1.0082e+06	420200	549757	881744	877039	1.12652e+06	978606
Alpha-1-inhibitor 3	P14046	(K)EESSCIHSSCTA(E)	9.07	2	60.8	684.264	15.67	14.0004	14.0678	13.6664	14.0808	14.0037	13.8296	14.1218	14.15	14.2236	14.1557	13.9891	14.0557	14.0422	14.0183	14.025	13.7932	13.8914	13.8982	13.9656	13.9996	13.8411	13.977	16388.1	17171.8	13001.8	17328.2	16426.5	14558.4	17827.6	18179.7	19130.7	18251.4	16260.4	17028.8	16870.2	16593.3	16670.3	14196.1	15195.7	15268.1	15998.3	16379.8
Alpha-1-inhibitor 3	P14046	(K)EESSCIHSSCTAER(H)	21.64	3	82.8	551.559	14.75	21.248	21.4013	21.0499	21.3015	21.3044	21.1383	21.4418	21.3864	21.3861	21.4267	21.2603	21.3169	21.3026	21.3235	21.2573	21.1914	21.2849	21.2684	21.2756	21.2173	21.2184	21.2113	2.49046e+06	2.7697e+06	2.17102e+06	2.58459e+06	2.58975e+06	2.3081e+06	2.84866e+06	2.74126e+06	2.74073e+06	2.81884e+06	2.5118e+06	2.61223e+06	2.58656e+06	2.62423e+06	2.50663e+06	2.39461e+06	2.55503e+06	2.52592e+06	2.53862e+06	2.43801e+06
Alpha-1-inhibitor 3	P14046	(K)EESSCIHSSCTAER(H)	21.64	3	82.8	551.559	14.75 15.099	15.1603	17.6355	14.5048	15.0455	15.5594	15.3144	17.5977	15.5084	15.5454	16.8265	15.3123	15.2423	16.4243	17.6498	15.4015	14.8078	15.4981	15.4684	14.5907	15.7821	15.2089	17.3283	36619.4	203619	23247.2	33817.9	48288.6	40748	198353	46611.5	47821.5	116219	40687.2	38761.2	87942.3	205644	43282.7	28680.1	46278.7	45337.7	24673.7	56347.2
Alpha-1-inhibitor 3	P14046	(K)EHTFSSLLC(A)	9.97	2	80	547.253	34.82	16.495	16.3938	16.1694	16.5202	16.2875	16.2221	16.6135	16.6057	16.6948	16.3749	16.4445	16.509	16.3529	16.4638	16.3308	16.3463	16.2852	16.2867	16.4173	16.408	16.4473	16.4832	92363.6	86103.4	73702.6	93990.4	79986.9	76444.4	100271	99727	106080	84982.7	89183.2	93261.8	83695.1	90387.1	82426.7	83314.6	79862.4	79945.3	87519.1	86958.2
Alpha-1-inhibitor 3	P14046	(K)ESVVFVQTDK(P)	20.5	2	94.2	576.301	27.48	21.6886	21.6879	21.6079	21.8252	21.6815	21.6631	21.7489	21.8104	21.8409	21.7673	21.6432	21.7213	21.648	21.7203	21.6991	21.6577	21.6975	21.6433	21.6786	21.7424	21.6715	21.7033	3.38e+06	3.37828e+06	3.19614e+06	3.71559e+06	3.36347e+06	3.32088e+06	3.52425e+06	3.67774e+06	3.7563e+06	3.56949e+06	3.27537e+06	3.45743e+06	3.2863e+06	3.45507e+06	3.40481e+06	3.30837e+06	3.40083e+06	3.27545e+06	3.35678e+06	3.50851e+06
Alpha-1-inhibitor 3	P14046	(K)FQVDK(S)	10.68	2	85.9	318.671	17.13	21.1503	21.2585	20.7982	21.2283	21.1105	20.9288	21.2526	21.3759	21.3683	21.3067	21.1583	21.1447	21.1465	21.2136	21.1311	21.0249	21.0044	21.0056	21.1109	21.126	21.1309	21.118	2.32742e+06	2.5086e+06	1.82346e+06	2.45664e+06	2.26414e+06	1.9962e+06	2.49845e+06	2.7213e+06	2.70711e+06	2.59392e+06	2.34032e+06	2.3184e+06	2.32131e+06	2.43179e+06	2.29659e+06	2.1336e+06	2.10363e+06	2.10531e+06	2.26471e+06	2.28847e+06
Alpha-1-inhibitor 3	P14046	(K)FSIDTNGISDYSL(N)	12.69	2	81.8	716.336	43.05	15.8868	15.8041	15.5406	15.8833	15.3405	15.6027	15.9575	16.0973	15.7451	15.9678	15.7044	15.5863	15.6937	15.8359	15.5863	15.6792	15.702	15.7141	15.7287	15.4432	15.8885	15.8055	60592.2	57215	47663	60444.3	41489.9	49761	63632.1	70108	54923.9	64090.5	53393.5	49197.5	53001	58490.3	49197.6	52470.3	53306.8	53755.8	54301.6	44551.9
Alpha-1-inhibitor 3	P14046	(K)FSIDTNGISDYSLN(I)	10.94	2	66.1	773.357	40.03	16.2182	16.117	15.7962	16.3808	15.9311	15.7547	16.3457	16.4805	16.3817	16.4204	16.4086	16.2891	16.0204	16.2026	16.1663	15.9308	15.8438	16.0486	16.1599	16.1993	16.2289	16.214	76238	71074.1	56901.6	85330.2	62478.9	55288.5	83283.6	91436.3	85382.9	87705	86990.8	80074.6	66468.2	75415.9	73543.5	62465.6	58811.5	67783.6	73216.7	75243.9
Alpha-1-inhibitor 3	P14046	(K)FSIDTnGISDYSLNIK(V)	26.86	2	97.8	894.439	41.17	19.1268	19.3104	18.9199	18.374	19.2029	18.2007	18.3584	19.2968	19.5178	17.9563	19.1628	19.0592	19.3022	19.2282	18.821	19.1369	20.1491	19.0488	19.1673	19.191	19.0691	19.1608	572471	650143	495988	339720	603466	301271	336076	644066	750678	254329	586904	546262	646448	614125	463099	576458	1.16274e+06	542325	588755	598515
Alpha-1-inhibitor 3	P14046	(K)FSIDTNGISDYSLNIK(V)	27.75	2	100	893.946	41.52	17.3345	18.5153	18.3444	18.7914	18.6463	17.9323	18.7293	18.5319	18.4234	18.9164	18.8111	18.8592	18.2842	18.7272	17.4629	18.0687	18.5383	17.7796	18.5286	18.7207	18.6856	18.5633	165273	374679	332823	453716	410308	250135	434599	379012	351560	494770	459941	475531	319226	433972	180658	274928	380712	225006	378140	432023
Alpha-1-inhibitor 3	P14046	(K)GGVDDEITLSAY(I)	14.5	2	77.9	620.291	37.08	17.8868	17.6023	17.555	17.7432	17.8493	17.655	17.8665	18.1586	18.1814	17.9655	17.873	17.9764	17.6712	17.7456	17.7881	17.8178	17.6107	17.6112	17.8792	17.7943	17.805	17.7976	242356	198979	192572	219395	236142	206393	238980	292599	297260	255943	240058	257895	208716	219761	226338	231038	200145	200222	241094	227306
Alpha-1-inhibitor 3	P14046	(K)ICLHLY(H)	16.81	2	82	409.715	35.53	16.3048	16.063	16.2412	16.5496	16.1463	16.1547	16.4852	16.4111	16.6562	16.3287	16.2943	16.6336	16.1009	16.4867	15.8432	16.254	15.9684	16.1279	16.3389	16.3597	16.2714	16.2632	80954.6	68462.9	77463	95923.9	72532.6	72953.6	91736.2	87144.8	103279	82305.8	80364.8	101672	70282.4	91830.1	58786.1	78153.5	64115.2	71610.1	82889.7	84091.7
Alpha-1-inhibitor 3	P14046	(K)ISLCHGNPTFSSETK(S)	26.24	3	74.6	559.935	26.75	21.9183	22.0256	21.573	21.9999	21.8742	21.6931	21.9798	22.037	22.1111	22.0762	21.8957	21.9184	21.8412	21.9642	21.8938	21.7329	21.7608	21.7708	21.8909	21.8449	21.8514	21.8882	3.96348e+06	4.26939e+06	3.11974e+06	4.19403e+06	3.84405e+06	3.3906e+06	4.13606e+06	4.30331e+06	4.53001e+06	4.42192e+06	3.90173e+06	3.96364e+06	3.75716e+06	4.09147e+06	3.89669e+06	3.48546e+06	3.55358e+06	3.57811e+06	3.88868e+06	3.76683e+06
Alpha-1-inhibitor 3	P14046	(K)IVILK(Q)	17.79	2	93.7	293.22	26.15	14.8345	14.0441	13.8285	-1.16308	14.6526	14.7055	14.9783	14.9643	15.7709	13.6731	14.1548	15.02	14.9319	15.1344	13.4921	14.1836	14.4743	14.4942	15.0372	-1.08032	14.9899	14.5784	29216.6	16892.9	14548	0.446558	25755.8	26717.2	32279.4	31966.9	55911.6	13062.1	18239.2	33226	31257.1	35968.6	11522.1	18607.8	22761.8	23076.8	33624.3	0.472925
Alpha-1-inhibitor 3	P14046	(K)LFDELVVDK(D)	24	2	93.1	539.295	36.4	22.3117	22.2965	22.1078	22.2326	22.2983	22.185	22.3673	22.4134	22.4102	22.3302	22.2297	22.3047	22.2991	22.3943	22.3237	22.2277	22.2477	22.242	22.3217	22.3185	22.3095	22.345	5.20587e+06	5.15144e+06	4.51959e+06	4.92816e+06	5.15769e+06	4.76828e+06	5.41054e+06	5.5862e+06	5.57363e+06	5.27306e+06	4.91818e+06	5.18068e+06	5.16051e+06	5.51266e+06	5.24932e+06	4.91141e+06	4.97982e+06	4.96046e+06	5.24202e+06	5.2303e+06
Alpha-1-inhibitor 3	P14046	(K)LPtYCNTDYDMVPLAVPAVALDSSTDR(G)	15.84	3	71.3	1022.13	49.07	19.3928	19.6702	19.1799	19.589	19.4073	19.2672	19.5708	19.4053	19.5689	19.617	19.4779	19.4829	19.5597	19.5328	19.4209	19.2969	19.3509	19.3562	19.4334	19.4862	19.4972	19.4649	688337	834297	593917	788612	695299	630950	778760	694343	777707	804069	730172	732732	772762	758482	701906	644092	668654	671132	708005	734407
Alpha-1-inhibitor 3	P14046	(K)LPTYCNTDYDMVPLAVPAVALDSSTDR(G)	18.58	3	89.4	995.472	49.02	19.029	19.124	18.6909	19.0686	19.0322	18.7671	19.1017	19.1626	19.253	19.1405	19.0487	19.0554	18.9893	19.1213	19.0541	18.8667	18.9583	18.872	19.0867	19.0438	19.0851	19.064	534923	571336	423171	549823	536138	446132	562580	586821	624797	577916	542286	544804	520404	570292	544311	478019	509336	479761	556751	540437
Alpha-1-inhibitor 3	P14046	(K)MHQAF(H)	8.31	2	67.9	317.144	19.25	18.0488	17.8973	17.6999	18.1073	17.8091	17.6635	18.1755	18.2273	18.2727	18.1144	18.0512	18.1082	17.8415	17.9597	17.8091	17.8722	17.7869	17.8288	17.8783	17.9541	17.9536	17.9618	271164	244139	212907	282380	229659	207612	296048	306878	316696	283780	271610	282567	234870	254926	229652	239915	226141	232807	240940	253935
Alpha-1-inhibitor 3	P14046	(K)MLIYTILPDGEVIADSVK(F)	22.05	3	96	659.692	46.18	20.2536	20.1718	20.3129	20.4796	20.392	20.4203	20.4353	20.3833	20.2467	20.5148	20.184	20.4434	20.0886	20.4842	20.3965	20.2714	20.2767	20.2619	20.4737	20.4393	20.4118	20.3954	1.25012e+06	1.18121e+06	1.30258e+06	1.4621e+06	1.37592e+06	1.40316e+06	1.41791e+06	1.36769e+06	1.24415e+06	1.49821e+06	1.19123e+06	1.4259e+06	1.11499e+06	1.46678e+06	1.38025e+06	1.26563e+06	1.27023e+06	1.25731e+06	1.45609e+06	1.42182e+06
Alpha-1-inhibitor 3	P14046	(K)MLSGFIPLK(P)	16.89	2	86.5	503.294	40.93	16.6977	15.9733	16.7172	16.8763	16.2038	16.6601	16.9463	16.4458	16.8736	16.6378	16.8225	17.1285	16.0783	16.9064	16.2976	16.4808	16.4437	16.6583	16.6763	16.6613	16.5947	16.6143	106295	64333.8	107739	120306	75479.4	103561	126281	89261.7	120074	101972	115902	143280	69192.8	122839	80552	91455.1	89137.7	103434	104727	103646
Alpha-1-inhibitor 3	P14046	(K)mLSGFIPLKPTVK(K)	19.49	3	85.4	482.951	36.22	16.711	16.656	16.8866	16.9242	16.5577	16.6432	17.0828	15.9562	16.043	16.1659	16.2481	16.2801	16.1029	16.685	16.6085	16.4576	16.7462	16.5233	16.6319	16.6051	16.5939	16.5888	107277	103265	121164	124362	96464.1	102354	138816	63575.8	67520.5	73520.3	77831.5	79579.5	70381.6	105361	99921	89998.5	109930	94188.7	101555	99683.6
Alpha-1-inhibitor 3	P14046	(K)MLSGFIPLKPTVK(K)	20.77	3	90.6	477.619	38.63	19.0683	18.6745	19.1641	19.4221	18.7235	19.1074	19.2175	18.92	19.0323	19.1131	19.1708	19.3221	18.7643	19.4072	18.8732	19.2264	19.2066	19.3723	19.1279	19.0901	19.1148	19.0995	549718	418380	587468	702489	432863	564795	609587	495997	536171	567038	590199	655454	445259	695240	480189	613351	604995	678653	572908	558063
Alpha-1-inhibitor 3	P14046	(K)NLHPLNELFPL(A)	11.5	2	88.5	653.861	48.9	16.8123	13.6118	16.8392	17.0682	16.7425	16.8074	16.994	15.1048	15.4403	16.8787	16.7816	17.0854	14.9886	16.9928	16.5056	16.6597	16.5661	16.7522	16.7774	16.646	16.6958	16.6446	115086	12518.3	117248	137420	109648	114689	130529	35237.4	44461.6	120506	112655	139061	32510	130418	93043.8	103530	97029.4	110384	112335	102553
Alpha-1-inhibitor 3	P14046	(K)nLQPAIVK(V)	15.71	2	78.5	442.266	26.28	15.5317	15.6964	15.3881	15.5121	15.6001	15.2326	15.6779	15.372	15.6325	15.6566	15.4177	15.4887	15.5215	15.3664	15.3448	15.5219	15.2537	15.4654	14.7951	15.2406	15.7666	15.2897	47371.1	53098.5	42882	46731.4	49669.8	38500.4	52422	42407	50797.2	51654.4	43771.6	45979.7	47035.4	42243.3	41613.1	47048.9	39067	45242.6	28428.6	38715.6
Alpha-1-inhibitor 3	P14046	(K)NTQNLIQMPY(G)	12.89	2	86.2	611.3	39.22	18.726	18.6703	18.5138	18.8296	18.5674	18.5246	18.8777	18.9679	18.9518	18.8483	18.7395	18.8534	18.6092	18.7516	18.6438	18.6135	18.5803	18.563	18.7427	18.7102	18.7572	18.7218	433584	417183	374284	465866	388448	377093	481670	512742	507065	471950	437674	473620	399886	441370	409584	401060	391958	387268	438649	428891
Alpha-1-inhibitor 3	P14046	(K)NTQNLIQMPYGCGE(Q)	15.97	2	90.5	812.858	36.73	19.9037	19.7616	19.4603	19.7164	19.7625	19.5598	19.5827	19.8423	19.7384	19.8219	19.8025	19.6523	19.5934	19.762	19.7812	19.6024	19.7898	19.6233	19.691	19.7378	19.6745	19.8909	980877	888847	721310	861451	889407	772845	785175	940007	874674	926776	914414	824014	791033	889107	900993	796017	906432	807623	846408	874329
Alpha-1-inhibitor 3	P14046	(K)qLSFSLSAEPIQGPYK(I)	19.68	2	92.2	874.449	45.1	17.0158	17.0887	16.7657	17.0011	16.833	16.7301	16.9697	17.0749	17.1442	16.8079	16.649	16.9611	16.9463	16.9436	17.0447	16.857	16.8148	16.8476	16.9356	16.8814	16.7937	16.8723	132515	139387	111424	131176	116742	108708	128349	138058	144846	114731	102767	127586	126284	126051	135193	118705	115284	117936	125350	120727
Alpha-1-inhibitor 3	P14046	(K)QLSFSLSAEPIQGPYK(I)	19.88	2	91	882.962	40.6	20.0045	20.0818	19.9999	20.0952	20.0403	19.9451	20.1123	20.1408	20.1398	19.993	19.7289	20.0374	20.0311	20.1688	20.0903	20.0536	20.0697	20.108	19.9468	19.9634	19.9122	19.8805	1.05185e+06	1.10976e+06	1.0485e+06	1.12012e+06	1.07827e+06	1.00945e+06	1.13348e+06	1.15606e+06	1.15531e+06	1.04349e+06	868966	1.07614e+06	1.07145e+06	1.17872e+06	1.11629e+06	1.08827e+06	1.10051e+06	1.13011e+06	1.01064e+06	1.02232e+06
Alpha-1-inhibitor 3	P14046	(K)QQNSYGGF(S)	10.67	2	78.5	450.696	26.75	15.6352	15.6286	15.3394	15.7202	15.5182	15.3705	15.828	15.9597	15.8443	15.7939	15.71	15.6737	15.5176	15.6175	15.5558	15.4828	15.4274	15.4362	15.5721	15.5436	15.5988	15.5969	50893.1	50660.2	41458.5	53984	46929.3	42362.4	58170.7	63730.7	58830.1	56813.4	53602.1	52268.7	46909.8	50272.8	48169	45791.9	44066.9	44335.8	48716.3	47762.1
Alpha-1-inhibitor 3	P14046	(K)QQNSYGGFSSTQDTVVALDALSK(Y)	21.63	2	83.1	1208.58	42.35	19.7949	19.9166	19.5013	19.8534	19.8268	19.6039	19.8701	19.9501	19.9215	19.935	19.9016	19.8131	19.8864	19.9051	19.9357	19.7915	19.7477	19.7334	19.886	19.8283	19.8269	19.8565	909590	989664	742103	947252	929922	796845	958262	1.01295e+06	993060	1.00241e+06	979438	921184	969185	981822	1.0029e+06	907453	880353	871666	968913	930909
Alpha-1-inhibitor 3	P14046	(K)qQNSYGGFSSTQDTVVALDALSK(Y)	23.33	2	95.1	1200.07	44.92	16.6469	16.5492	16.2077	16.3031	16.4383	16.2908	16.2516	16.6416	16.2871	16.4485	16.6063	16.5457	16.0926	16.4892	16.6125	16.3792	16.3203	16.4779	16.5624	16.5118	16.8049	16.8502	102615	95898.5	75686.1	80859.7	88799.6	80170.8	78024.4	102243	79966	89428.8	99772.2	95666.1	69878.6	91993.7	100198	85239.1	81826.2	91271.1	96777.9	93441.5
Alpha-1-inhibitor 3	P14046	(K)QQPAFALK(V)	15.07	2	79.5	451.758	27.3	21.939	21.969	21.6955	21.9567	21.897	21.7697	21.9738	22.0393	22.0328	22.011	21.9036	21.9397	21.8997	21.9484	21.9534	21.8769	21.8578	21.8825	21.8904	21.9049	21.9049	21.9031	4.02069e+06	4.10518e+06	3.39625e+06	4.07016e+06	3.90535e+06	3.57548e+06	4.11896e+06	4.31013e+06	4.29078e+06	4.22652e+06	3.92314e+06	4.02248e+06	3.91272e+06	4.04694e+06	4.06094e+06	3.85122e+06	3.80051e+06	3.86614e+06	3.88758e+06	3.92675e+06
Alpha-1-inhibitor 3	P14046	(K)qQPAFALK(V)	20.96	2	94.3	443.245	31.93	18.2863	18.2571	17.9863	18.1377	18.1996	17.9371	18.269	18.2109	18.2417	18.0736	18.0805	18.1208	18.0602	18.0869	18.2859	18.0131	18.1677	18.0416	18.0066	18.1955	18.2631	18.2203	319693	313288	259670	288400	301046	250957	315880	303407	309966	275869	277191	285046	273308	278418	319606	264538	294458	269807	263340	300176
Alpha-1-inhibitor 3	P14046	(K)SEGYLYTPQAS(S)	14.71	2	88.4	608.28	29.38	16.3968	16.3777	16.0519	16.464	16.3114	16.0452	16.5473	16.6105	16.6782	16.5293	16.3591	16.4377	16.3063	16.342	16.2523	16.2059	16.2541	16.2311	16.318	16.352	16.3245	16.3656	86285.6	85151.2	67938.6	90398.7	81324.3	67621.2	95773.8	100059	104864	94582.8	84057	88762.5	81039.7	83066.3	78062.5	75591	78157.6	76921	81696.2	83644
Alpha-1-inhibitor 3	P14046	(K)SEGYLYTPQASSAEVEM(S)	14.23	2	78.5	931.412	37.3	18.0556	18.1039	17.758	18.0953	17.9843	17.7184	18.16	18.1611	18.25	18.1368	18.0317	18.0207	18.1438	17.9937	17.9721	18.0599	17.9158	17.9668	17.9994	18.0069	18.0072	18.2125	272435	281713	221665	280048	259304	215655	292899	293111	311753	288215	267965	265934	289629	260995	257119	273249	247290	256187	262026	263404
Alpha-1-inhibitor 3	P14046	(K)SEGYLYTPQASSAEVEMSAY(V)	14.61	2	87.8	1091.98	39.43	17.0621	17.0354	16.5778	17.1824	16.7252	16.733	17.0729	17.3189	17.2221	17.0921	17.066	17.155	16.8982	16.9793	16.9062	16.9649	16.9165	16.8363	16.895	17.0318	17.1104	17.0872	136835	134326	97819.3	148732	108336	108925	137861	163494	152887	139713	137211	145942	122142	129208	122823	127919	123700	117012	121869	133995
Alpha-1-inhibitor 3	P14046	(K)SEGYLYTPQASSAEVEMSAYVVLAR(L)	24.84	2	95.5	1361.16	48.38	16.9948	16.9947	17.4265	16.8704	17.2646	17.53	17.1244	16.9364	16.7114	16.8283	16.6724	16.9754	17.3404	17.3938	16.6058	16.5965	16.5203	16.7652	17.7041	16.8485	17.2092	16.7941	130596	130590	176155	119815	157454	189258	142877	125417	107311	116369	104443	128857	165946	172205	99733.7	99093.7	93997	111387	213529	118005
Alpha-1-inhibitor 3	P14046	(K)SPLPQEPPR(K)	23.79	2	92.5	510.777	22.27	19.9952	19.7403	19.3681	19.9375	19.7188	19.9026	19.9931	20.0524	19.9351	19.9183	19.7248	19.8715	19.7005	19.8225	19.6909	19.584	19.5748	19.6291	19.6947	19.6735	19.7351	19.6779	1.0451e+06	875832	676695	1.0041e+06	862879	980104	1.04355e+06	1.08739e+06	1.00248e+06	990859	866492	959203	851991	927183	846339	785898	780937	810847	848562	836182
Alpha-1-inhibitor 3	P14046	(K)SPLPQEPPRK(D)	22.06	2	92.3	574.825	18.98	20.096	20.6322	20.1409	20.5315	20.4784	20.2912	20.4627	20.6373	20.4671	20.5232	20.3833	20.4575	20.4461	20.5169	20.4558	20.3594	20.3436	20.2919	20.4135	20.4091	20.3395	20.3834	1.12075e+06	1.62526e+06	1.15617e+06	1.51561e+06	1.46087e+06	1.28309e+06	1.44506e+06	1.63097e+06	1.44949e+06	1.50691e+06	1.3677e+06	1.43984e+06	1.42853e+06	1.50033e+06	1.43817e+06	1.34522e+06	1.33052e+06	1.2837e+06	1.39666e+06	1.39231e+06
Alpha-1-inhibitor 3	P14046	(K)SYIYLDTEAGVLPC(N)	13.7	2	86.6	800.882	42.5	17.334	17.1281	16.9798	-1.16308	17.1558	16.9811	17.3952	17.5709	-1.12813	17.3028	-1.16202	17.4193	17.2226	17.2067	17.1691	17.2501	17.1207	17.4049	17.3339	17.3993	17.3913	17.42	165212	143240	129250	0.446558	146023	129363	172376	194700	0.457508	161682	0.446886	175276	152937	151259	147373	155887	142510	173535	165210	172871
Alpha-1-inhibitor 3	P14046	(K)SYIYLDTEAGVLPCNQIH(T)	15.94	3	84.8	698.338	40.05	15.4661	15.5045	15.6644	15.5933	15.3541	15.3371	15.6722	15.8906	15.7581	15.5873	15.6784	15.7501	15.4943	15.7516	15.4353	15.5669	15.3709	15.4854	15.5846	15.6409	15.6055	15.6116	45265.5	46487.1	51935.5	49435.8	41882.5	41393	52216.4	60749.9	55417.5	49233.2	52440.3	55113.2	46158.1	55168.7	44308.5	48540.7	42375	45873.5	49140.1	51094.9
Alpha-1-inhibitor 3	P14046	(K)SYIYLDTEAGVLPCNQIHTVQAH(F)	27.25	3	100	877.095	38.78	18.3595	18.291	18.1824	18.4524	18.0594	17.9087	18.5458	18.6231	18.6207	18.3953	18.3677	18.6483	18.3586	18.4806	17.9604	18.2804	18.2399	18.3234	18.3492	18.3474	18.2836	18.3282	336321	320740	297467	358692	273160	246069	382684	403744	403066	344776	338239	410860	336123	365776	255046	318392	309562	328011	333945	333528
Alpha-1-inhibitor 3	P14046	(K)TPSVTVQSSGSFSQK(F)	23.05	2	94.7	770.386	24.77	20.0767	20.2347	19.7272	20.2311	19.9116	19.8391	20.291	20.313	20.3037	20.2056	20.129	20.1508	19.9443	20.1722	20.0315	19.8044	20.0074	20.0462	20.0131	20.1313	20.1434	20.0315	1.10582e+06	1.23382e+06	867915	1.23071e+06	986273	937911	1.2829e+06	1.30262e+06	1.29423e+06	1.20917e+06	1.14663e+06	1.1641e+06	1.00887e+06	1.18149e+06	1.0717e+06	915636	1.054e+06	1.08272e+06	1.05812e+06	1.14847e+06
Alpha-1-inhibitor 3	P14046	(K)VHLSF(S)	8.81	2	76.2	301.669	31.7	14.3616	14.0927	14.0521	14.446	14.0808	13.9937	14.5541	14.3702	14.5804	14.5047	14.2646	14.4638	14.085	14.2864	14.1577	14.1116	14.0626	14.0612	14.0865	14.2002	14.3186	14.2691	21051.2	17471	16986.1	22319.4	17327.4	16312.2	24056	21176.5	24498.2	23246.7	19681.7	22595.9	17378.3	19981.7	18276.4	17701.4	17110.3	17094.4	17396.4	18823.4
Alpha-1-inhibitor 3	P14046	(K)VHLSFSPS(Q)	12.83	2	97.7	437.227	29.97	16.531	16.4292	16.223	16.4086	16.4139	16.299	16.4701	16.6103	16.7564	16.5528	16.4254	16.4933	16.3932	16.3649	16.4904	16.3246	16.3341	16.3745	16.4218	16.4757	16.3055	16.3025	94695	88243.8	76489.9	86990.1	87313.6	80627.4	90777.9	100044	110707	96140.1	88013.8	92251.5	86068.2	84396.9	92068.3	82072.8	82612.2	84962.7	87788.9	91132.2
Alpha-1-inhibitor 3	P14046	(K)VHLSFSPSQSLPASQTH(M)	22.46	2	92.9	911.958	32.07	22.043	22.1768	21.8562	22.1266	22.1567	22.0143	22.0865	22.1809	22.1587	22.2087	22.0366	22.1111	22.0804	22.1834	22.1607	22.0471	22.023	22.0306	22.1057	22.1083	22.102	22.0858	4.32118e+06	4.74102e+06	3.79648e+06	4.57908e+06	4.67557e+06	4.23606e+06	4.45356e+06	4.75465e+06	4.68189e+06	4.84719e+06	4.30209e+06	4.52998e+06	4.43463e+06	4.76293e+06	4.68858e+06	4.33341e+06	4.26178e+06	4.28436e+06	4.51304e+06	4.52112e+06
Alpha-1-inhibitor 3	P14046	(K)VHLSFSPSQSLPASQTHmR(V)	15.89	4	80.1	532.267	30.28	15.1555	15.3298	14.7609	14.8133	15.4915	15.2811	15.9329	15.5916	15.5572	14.9604	15.3929	15.5658	15.0252	15.7346	15.7637	15.5834	14.8929	15.4324	15.544	15.4026	15.5614	15.6338	36496.7	41183.2	27763.2	28790.1	46068.7	39816.5	62558.7	49379.5	48215.9	31880.2	43026.2	48504.1	33344.4	54523.3	55633.1	49097.9	30423.4	44218.8	47777	43314.7
Alpha-1-inhibitor 3	P14046	(K)VHLSFSPSQSLPASQTHMR(V)	20.71	4	91.1	528.268	31.88	19.0105	18.6905	19.363	19.2724	18.9084	19.1233	19.1953	18.4605	19.1072	18.8974	18.768	19.1818	18.5581	19.2628	18.8899	19.0297	19.2543	19.4005	19.0696	19.0699	19.0752	18.9688	528112	423059	674266	633242	492030	571054	600307	360714	564729	488299	446411	594706	385967	629043	485756	535184	625327	692065	550220	550300
Alpha-1-inhibitor 3	P14046	(K)VLIVEPEGIKK(E)	22.77	3	92.1	408.924	28.63	17.4997	17.9899	17.5559	17.5091	17.8056	17.9235	17.2726	17.5666	17.2416	17.5244	17.2887	17.4626	17.6297	17.8346	17.9952	17.8385	17.8991	17.6948	17.6113	17.6811	17.6104	17.621	185325	260311	192685	186542	229097	248607	158334	194117	154972	188528	160105	180616	202799	233742	261281	234380	244443	212160	200226	210150
Alpha-1-inhibitor 3	P14046	(K)VQTVPLTCNNPK(G)	15.84	3	90	457.575	23.32	22.1047	22.1565	21.8535	22.1755	22.0701	21.9517	22.182	22.1575	22.2291	22.2719	22.0808	22.1207	22.1018	22.1644	22.1262	22.0383	22.0486	22.0363	22.0363	22.0696	22.0836	22.1083	4.50999e+06	4.67496e+06	3.78943e+06	4.73678e+06	4.40317e+06	4.05609e+06	4.75816e+06	4.67809e+06	4.916e+06	5.06424e+06	4.43589e+06	4.56043e+06	4.50092e+06	4.70047e+06	4.57771e+06	4.30703e+06	4.33789e+06	4.30129e+06	4.30105e+06	4.40161e+06
Alpha-1-inhibitor 3	P14046	(K)VYDYYETDEVAFAEYSSPCSSDDQNV(-)	17.68	3	90.5	1018.41	41.2	18.1594	18.111	17.8615	18.2757	18.207	18.1545	18.3872	18.3312	18.3811	18.3274	18.2979	18.238	18.2101	18.2041	18.1245	18.0701	18.0539	17.6926	18.2366	18.3246	18.1749	18.2773	292765	283111	238145	317337	302595	291780	342857	329796	341394	328931	322278	309170	303244	301991	285774	275196	272122	211834	308863	328293
Alpha-1-inhibitor 3	P14046	(K)YGAATFSK(S)	16.93	2	80.4	422.714	20.58	20.405	20.6117	20.2206	20.4582	20.448	20.3563	20.4261	20.5462	20.485	20.4486	20.313	20.3964	20.4378	20.4886	20.5568	20.4425	20.4116	20.5106	20.3682	20.3912	20.4156	20.403	1.38844e+06	1.6023e+06	1.22179e+06	1.44052e+06	1.43042e+06	1.34236e+06	1.40888e+06	1.53115e+06	1.46753e+06	1.43099e+06	1.3026e+06	1.38017e+06	1.42034e+06	1.47119e+06	1.54243e+06	1.42497e+06	1.39475e+06	1.4938e+06	1.35345e+06	1.37524e+06
Alpha-1-inhibitor 3	P14046	(K)YmVLVPSQLYTETPEK(I)	17.42	3	91.7	638.657	38.35	16.0924	15.8897	15.6729	16.0227	15.8783	15.6446	16.4966	16.3318	15.7933	16.0342	16.2139	16.1552	15.8351	15.9985	16.0318	15.9104	15.8702	15.7492	15.9342	15.8609	16.056	15.9974	69868.8	60711.9	52240.6	66574.8	60234.9	51225.6	92463.9	82481.3	56789.1	67106.7	76009.1	72981.6	58457.2	65466.6	66998.5	61590.5	59897.4	55079.8	62615.3	59511.5
Alpha-1-inhibitor 3	P14046	(K)YMVLVPSQLYTETPEK(I)	22.17	3	96.3	633.325	41.82	21.5551	21.6161	21.3613	21.6399	21.5464	21.4878	21.5546	21.603	21.6644	21.591	21.4185	21.5773	21.5528	21.5481	21.6621	21.4573	21.5279	21.5237	21.5753	21.5664	21.5843	21.5549	3.08129e+06	3.2144e+06	2.69393e+06	3.26789e+06	3.06268e+06	2.94079e+06	3.08026e+06	3.18528e+06	3.32379e+06	3.15901e+06	2.80283e+06	3.12912e+06	3.07641e+06	3.06645e+06	3.31843e+06	2.87926e+06	3.02374e+06	3.01493e+06	3.12478e+06	3.10559e+06
Alpha-1-inhibitor 3	P14046	(L)AVPAVALDSSTDR(G)	20.57	3	91.1	434.561	26.83	18.9232	18.9004	18.5634	19.0587	18.825	18.6593	19.1721	19.2291	19.2065	19.1338	18.99	18.9812	18.7693	18.9448	18.7704	18.6985	18.6362	18.6386	18.8841	18.8897	18.9302	18.8991	497108	489325	387395	546050	464404	414009	590715	614529	604952	575225	520682	517501	446824	504622	447148	425417	407430	408114	483824	485706
Alpha-1-inhibitor 3	P14046	(L)CASDAELSETLSLLLPPTVVK(D)	17.91	2	95.5	1122.1	55.05	15.9483	15.9093	-1.13296	-1.16308	-1.19033	15.7151	15.9031	16.1363	16.1121	-1.26822	16.0585	-1.15289	15.5629	16.1315	15.6893	-1.11631	-1.17265	15.7423	-1.07872	15.912	-1.09908	15.9551	63229.4	61541.4	0.455979	0.446558	0.438203	53791.6	61278.1	72028.8	70832.9	0.415172	68247.1	0.449724	48407.4	71792.2	52837.5	0.461273	0.443606	54816.8	0.473448	61658.1
Alpha-1-inhibitor 3	P14046	(L)EIPVEFSMVPVAK(M)	22.87	2	95.1	723.389	42.03	14.1319	14.1685	14.3663	14.6852	14.5412	14.4133	14.5848	14.9922	14.9364	14.8041	14.7313	14.6711	14.7188	14.4301	14.7022	14.439	14.5934	14.1963	14.8126	14.7248	14.2125	14.6682	17953	18413.4	21119.1	26343.4	23841.3	21819.4	24574.1	32590.9	31354	28607	27198.8	26088.5	26965.7	22074.9	26656.7	22210.8	24719.9	18772.4	28776.6	27076.9
Alpha-1-inhibitor 3	P14046	(L)IVEPEGIK(K)	14.39	2	84.6	442.758	33.05	16.5175	16.5801	16.3206	16.5654	16.4262	16.3114	16.5607	16.7072	16.6533	16.5597	16.3318	16.6056	16.4291	16.5281	16.4852	16.4072	16.4684	16.307	16.4186	16.4765	16.4776	16.3921	93815.5	97975.9	81843.7	96979.6	88062.9	81322.4	96666.7	106993	103076	96599	82483.5	99720.9	88236.2	94507.6	91737.2	86909.3	90675.3	81075	87594.8	91182.4
Alpha-1-inhibitor 3	P14046	(L)PASQTHMR(V)	8.62	3	69.9	309.82	17.42	15.4924	15.2698	15.1287	15.5472	15.2501	15.2479	15.6283	15.2921	15.7105	15.4461	15.3539	15.4511	15.4058	15.1359	15.2877	15.0949	15.2819	15.2849	15.2258	15.4386	15.3915	15.1632	46097.2	39505.6	35824.4	47881.8	38969.3	38910.7	50649.9	40123.2	53619.6	44642.6	41877.2	44796.5	43411.8	36003.6	40000.3	34996.8	39838.9	39922	38319.4	44411.5
Alpha-1-inhibitor 3	P14046	(L)PDTDPVVSK(A)	14.56	2	82.7	479.248	24.83	15.4671	15.4319	15.0215	15.4842	15.3587	15.3118	15.4462	15.6086	15.2715	15.5463	15.4488	15.4552	15.406	15.3322	15.4455	15.3378	15.2997	15.2114	15.3558	15.3699	15.4246	15.3591	45296.1	44204.3	33259.5	45837	42017.1	40673.4	44644.6	49965	39552.1	47851.9	44725.6	44923.8	43416.9	41252.4	44624.2	41412.6	40334	37940.3	41932.3	42345.2
Alpha-1-inhibitor 3	P14046	(M)AFTNLK(I)	20.46	2	92.3	347.2	21.62	19.6372	19.7108	19.2842	19.6676	19.5203	19.2667	19.7456	19.7413	19.837	19.7271	19.5883	19.5773	19.576	19.6182	19.5782	19.3873	19.4486	19.4357	19.5916	19.5675	19.5643	19.5541	815427	858136	638437	832781	751954	630737	879036	876412	936554	867839	788265	782277	781582	804770	782745	685756	715492	709122	790062	776953
Alpha-1-inhibitor 3	P14046	(M)ALLESSLPDTDPVVSK(A)	20.52	3	94.1	557.633	35.5	21.8637	21.9273	21.6176	21.8757	21.829	21.6911	21.9051	21.997	21.985	21.928	21.8075	21.8858	21.8505	21.8737	21.9012	21.8252	21.7921	21.7667	21.8717	21.8335	21.8661	21.83	3.81613e+06	3.98831e+06	3.21762e+06	3.84803e+06	3.72552e+06	3.38591e+06	3.92715e+06	4.18552e+06	4.15085e+06	3.99017e+06	3.67037e+06	3.87507e+06	3.7814e+06	3.84274e+06	3.9167e+06	3.71574e+06	3.63148e+06	3.56801e+06	3.83752e+06	3.73707e+06
Alpha-1-inhibitor 3	P14046	(M)AVLLEASPDFTAVPVENNQDSYCLGANGR(H)	23.29	3	95.1	1036.5	41.97	19.6657	19.7346	19.4114	19.8276	19.617	19.4545	19.8977	19.947	20.0422	19.918	19.7796	19.788	19.6351	19.75	19.3751	19.637	19.5512	19.5716	19.7193	19.7473	19.7263	19.7398	831717	872408	697269	930470	804109	718457	976815	1.01076e+06	1.07971e+06	990650	900022	905258	814220	881740	679973	815299	768268	779163	863168	880074
Alpha-1-inhibitor 3	P14046	(M)AYAFALAGNQEK(R)	22.88	2	95.9	641.825	31.28	19.1326	19.1638	18.9139	19.1961	19.0253	18.9087	19.2583	19.1933	19.2659	19.1568	19.0342	19.1413	19.0077	19.1966	19.0629	19.05	19.0444	19.0832	19.0863	19.1144	19.0807	19.0258	574746	587313	493928	600610	533554	492120	627084	599477	630408	584478	536853	578253	527094	600813	547647	542781	540682	555429	556626	567562
Alpha-1-inhibitor 3	P14046	(M)EFVLPR(F)	12.11	2	81.9	380.721	30.88	19.4259	19.3099	19.0628	19.359	19.2852	19.0254	19.5277	19.6423	19.6385	19.4351	19.3813	19.3998	19.2967	19.2373	19.2581	19.181	19.2085	19.1838	19.2483	19.3337	19.2999	19.2921	704356	649936	547597	672435	638893	533597	755819	818324	816181	708828	682902	691697	643981	618033	627017	594370	605814	595521	622758	660728
Alpha-1-inhibitor 3	P14046	(M)SAYVVLAR(L)	23.58	2	97.7	439.758	27.15	19.5685	19.5736	19.3931	19.6395	19.478	19.2755	19.6979	19.7671	19.7665	19.6468	19.4745	19.6339	19.5644	19.6156	19.5739	19.4715	19.4251	19.4924	19.581	19.5624	19.5819	19.5317	777484	780257	688486	816709	730224	634586	850493	892265	891884	820881	728448	813552	775287	803323	780432	726945	703941	737549	784275	774249
Alpha-1-inhibitor 3	P14046	(M)TVPDTITEWK(A)	18.26	2	93.2	595.309	32.7	19.675	19.5498	19.1575	19.5833	19.5413	19.2036	19.7236	19.8346	19.9054	19.7436	19.5938	19.6449	19.5766	19.563	19.5216	19.3927	19.3678	19.3241	19.4987	19.5555	19.5477	19.6157	837084	767505	584755	785545	762984	603766	865764	935017	982021	877849	791292	819790	781873	774565	752655	688332	676541	656362	740774	770540
Alpha-1-inhibitor 3	P14046	(M)VLFAPNIYVLK(Y)	20.67	2	94.9	638.887	45.13	16.2062	16.0121	16.2861	16.2697	15.8897	16.1747	16.1743	16.0172	16.1715	16.0609	16.0365	16.2346	15.9517	16.3853	16.117	16.205	16.2128	16.3364	16.1388	16.1343	16.1514	16.1104	75605.7	66088.3	79911.2	79008.7	60710.3	73970.6	73951	66320.4	73807.5	68359.8	67214.4	77106.9	63378.5	85598.7	71073	75540.7	75951.1	82744.4	72155.7	71928.6
Alpha-1-inhibitor 3	P14046	(M)VLVPSQLYTETPEK(I)	20.73	2	93.1	802.432	34.73	16.7073	16.7608	16.4183	16.6531	16.6379	16.2888	16.8228	16.7433	16.9674	16.7633	16.4176	16.6891	16.5725	16.6496	16.6371	16.2842	16.5789	16.5199	16.6983	16.6995	16.7152	16.6572	107007	111045	87577.1	103055	101976	80062.9	115923	109710	128144	111236	87534.7	105661	97456.7	102811	101925	79807.1	97891.8	93965.9	106334	106429
Alpha-1-inhibitor 3	P14046	(M)YQPIAR(E)	9.88	2	69.6	374.211	17.77	16.8886	16.7399	16.4045	16.8307	16.6698	16.483	16.9761	16.9671	17.0625	16.908	16.8606	16.7885	16.6765	16.7445	16.6171	16.4013	16.567	16.5366	16.7427	16.7038	16.6836	16.6858	121328	109450	86746.4	116560	104260	91598.7	128922	128117	136871	122972	118998	113197	104741	109800	100517	86552.3	97089.4	95062.5	109664	106745
Alpha-1-inhibitor 3	P14046	(N)ELFPLAYIEDPK(M)	21.68	2	87.3	717.879	47.52	17.8775	17.7937	17.7202	17.8552	17.8536	17.7149	17.9685	17.9614	18.0597	17.8543	17.7515	17.8246	17.8082	17.821	17.8303	17.7678	17.5583	17.7166	17.7976	17.7919	17.8487	17.8399	240802	227215	215922	237115	236848	215141	256491	255216	273215	236955	220671	232128	229504	231556	233061	223171	193003	215391	227823	226928
Alpha-1-inhibitor 3	P14046	(N)FIASSNDPFEDEDYCLMYQPIAR(E)	23.55	3	95.7	927.744	44.93	15.894	15.715	15.4537	15.9437	15.6716	15.6461	16.1005	16.0985	16.162	16.0812	15.9881	16.0148	15.6728	15.8434	15.6767	15.7019	15.5795	15.6011	15.8712	15.83	15.8428	15.8061	60892.9	53786.9	44877.4	63027.7	52194.7	51280.4	70266.2	70165.9	73326.1	69331.2	64997.3	66212.9	52236.8	58793.3	52378.9	53302.9	48966	49705.1	59938.9	58251.6
Alpha-1-inhibitor 3	P14046	(N)GISDYSLNIK(V)	20.27	2	91.7	555.296	32.55	15.4898	15.3685	15.2301	15.5829	15.4078	15.2439	15.6348	15.7053	15.6645	15.5699	15.5264	15.5166	15.3986	15.4967	15.4544	15.3707	15.2884	15.3459	15.4972	15.3542	15.0259	15.237	46014	42304	38434.4	49081.7	43472.8	38802.2	50880.7	53426.3	51937.2	48641.6	47196.9	46877.9	43195.8	46234.6	44900.2	42367.9	40019	41645.9	46252.5	41886
Alpha-1-inhibitor 3	P14046	(N)MVIADVK(M)	13.93	2	84.7	388.223	24.97	20.363	20.3081	20.1773	20.402	20.2353	20.229	20.4804	20.5215	20.4802	20.5091	20.4096	20.469	20.2977	20.4051	20.2804	20.3079	20.2679	20.2816	20.3396	20.3298	20.3082	20.3761	1.34854e+06	1.29822e+06	1.18571e+06	1.38557e+06	1.23429e+06	1.22898e+06	1.46287e+06	1.50519e+06	1.46267e+06	1.49234e+06	1.39287e+06	1.45139e+06	1.28887e+06	1.38847e+06	1.27352e+06	1.29802e+06	1.26255e+06	1.2746e+06	1.32686e+06	1.31787e+06
Alpha-1-inhibitor 3	P14046	(N)PTFSSETK(S)	11.44	2	79.4	448.722	17.1	15.0396	15.1928	14.808	15.1364	14.9598	14.7797	15.0708	15.0487	15.0676	15.0395	14.9782	14.987	14.958	15.0511	15.0864	14.9478	14.9563	14.8689	14.7281	14.9408	15.0358	15.0271	33679.8	37452.7	28684.7	36018.1	31867.8	28126.8	34415.9	33893.1	34341	33676.7	32275.9	32474.1	31828.4	33949.3	34789.6	31603.7	31790.6	29922.3	27138.5	31451
Alpha-1-inhibitor 3	P14046	(N)SYGGFSSTQDTVVALDALSK(Y)	33.5	2	100	1023.5	42.58	18.9644	18.9858	18.5893	19.0703	18.9348	18.7905	19.1535	19.2106	19.2848	19.1259	19.0901	19.0448	18.9331	18.9792	19.0413	18.8114	18.8447	18.8568	18.9787	19.0667	19.082	19.0296	511513	519139	394406	550458	501132	453410	583162	606707	638702	572112	558056	540808	500519	516781	539521	460054	470788	474753	516602	549101
Alpha-1-inhibitor 3	P14046	(Q)SLPASQTHMR(V)	19.48	3	92	376.526	17.42	15.7969	15.7166	15.5376	15.7598	15.7892	15.4384	15.8547	15.9073	16.0415	15.8181	15.7489	15.7674	15.7304	15.6506	15.7841	15.6014	15.6598	15.7574	15.6845	15.6913	15.7248	15.7369	56929.5	53848.6	47565.9	55486.2	56625.4	44403.5	59257.9	61456.1	67449.1	57773.7	55068.4	55777	54367	51441.5	56425.6	49716	51770.2	55391	52662.1	52911.8
Alpha-1-inhibitor 3	P14046	(R)AHFSVMGDILSS(A)	15.9	2	98.1	632.306	41.53	14.9857	14.7909	14.8358	15.0954	14.7413	14.774	15.1107	14.9881	15.1078	14.8001	14.7652	15.1018	14.7485	14.9131	14.621	14.867	14.8638	14.6018	14.849	14.8123	14.9057	14.9096	32444.5	28346.3	29242.4	35007.5	27388.1	28017.1	35380.5	32498.3	35311.4	28528.9	27847.2	35164.4	27526	30852	25197.8	29881.7	29816.9	24864.6	29511.9	28769.9
Alpha-1-inhibitor 3	P14046	(R)AHFSVmGDILSSAIK(N)	19.91	2	84.7	796.411	36.9	15.8622	15.7464	15.9283	15.9172	15.7368	15.6606	16.3926	16.3276	15.6569	-1.26822	15.7595	15.9353	15.6323	15.9728	15.8361	15.8085	15.7336	15.9797	15.8004	15.9817	16.0951	16.1265	59566.8	54971	62357	61882.3	54608.8	51799	86034.4	82244.2	51665.5	0.415172	55473.3	62663.6	50791	64310.7	58498.3	57388.8	54484.6	64621.8	57066.5	64710
Alpha-1-inhibitor 3	P14046	(R)AHFSVMGDILSSAIK(N)	20.63	3	92.6	525.945	44.2	17.2542	14.6448	19.9378	19.9461	18.0328	19.8819	17.8526	14.8542	15.439	18.717	19.1748	19.0179	15.2466	19.8795	16.7259	17.4584	18.5773	19.7001	18.314	18.8908	19.5719	19.5961	156328	25616.4	1.00436e+06	1.0101e+06	268173	966176	236689	29617.5	44423.1	430888	591830	530822	38876.7	964586	108392	180096	391129	851765	325893	486068
Alpha-1-inhibitor 3	P14046	(R)AVDQSVLLQK(P)	26.12	2	98.5	550.819	26.65	19.9795	19.9475	19.5887	20.0705	19.8257	19.6729	20.1169	20.1735	20.2108	20.1167	20.0234	19.9942	19.8538	20.0033	19.8228	19.728	19.6908	19.7234	19.8708	19.8931	19.8827	19.9159	1.03379e+06	1.01113e+06	788469	1.10105e+06	929237	835874	1.13708e+06	1.18257e+06	1.21359e+06	1.13689e+06	1.06574e+06	1.04437e+06	947554	1.051e+06	927392	868427	846269	865643	958757	973668
Alpha-1-inhibitor 3	P14046	(R)AVDQSVLLQKPEAELSPSLIYDLPGMQDSN(F)	16.18	3	89.9	1086.55	49.68	16.5881	16.6168	16.3495	16.7717	16.4731	16.4178	16.7958	16.8193	16.9594	16.6412	16.616	16.7771	16.5295	16.7321	16.5267	16.5496	16.4682	16.5288	16.6124	16.6621	16.5832	16.6404	98517.1	100498	83503.3	111886	90967.8	87547	113772	115640	127437	102209	100441	112305	94596	108857	94410.5	95922.1	90659.7	94549	100194	103700
Alpha-1-inhibitor 3	P14046	(R)ELNYK(H)	9.76	2	63	333.676	16.33	19.9599	20.0024	19.703	20.0121	20.2856	19.6331	20.016	20.0711	20.0723	20.0425	19.906	19.9211	19.9125	20.0287	19.9671	19.862	20.2198	19.869	19.9016	19.9412	19.957	19.9317	1.01986e+06	1.05031e+06	853458	1.05743e+06	1.27813e+06	813116	1.06028e+06	1.10153e+06	1.10247e+06	1.07993e+06	982450	992777	986841	1.06961e+06	1.02494e+06	952897	1.22111e+06	957571	979419	1.00667e+06
Alpha-1-inhibitor 3	P14046	(R)ETGLMAFTNLK(I)	17.72	2	84.3	612.818	40.37	18.5377	18.8701	18.4574	18.7218	18.6668	18.6744	18.5548	18.7523	18.601	18.6942	18.5456	18.5499	18.7062	18.8532	18.8592	18.6699	18.7429	18.66	18.646	18.6472	18.6787	18.6562	380548	479143	359936	432340	416178	418368	385069	441564	397604	424139	382633	383769	427700	473577	475539	417054	438692	414212	410212	410554
Alpha-1-inhibitor 3	P14046	(R)FGVDVK(V)	17.13	2	88.1	332.687	24.13	22.1661	22.2036	21.9711	22.203	22.1351	22.0394	22.2076	22.3425	22.3219	22.2514	22.1415	22.2159	22.1507	22.2006	22.1955	22.1239	22.1306	22.1099	22.1346	22.1446	22.1597	22.1549	4.70625e+06	4.83005e+06	4.11123e+06	4.82818e+06	4.60608e+06	4.31047e+06	4.84332e+06	5.31801e+06	5.24275e+06	4.99279e+06	4.62665e+06	4.87123e+06	4.65625e+06	4.82012e+06	4.80299e+06	4.57041e+06	4.59158e+06	4.52631e+06	4.60442e+06	4.63661e+06
Alpha-1-inhibitor 3	P14046	(R)GEAFTLK(A)	17.19	2	83.2	383.211	26.18	20.7786	20.8837	20.4926	20.8758	20.7673	20.5219	20.8973	21.0261	20.9462	20.9304	20.7208	20.777	20.7349	20.8032	20.8178	20.7213	20.6182	20.7038	20.7806	20.7267	20.7628	20.7401	1.79885e+06	1.93471e+06	1.47528e+06	1.92421e+06	1.78481e+06	1.50557e+06	1.95306e+06	2.13538e+06	2.02038e+06	1.99835e+06	1.72812e+06	1.79685e+06	1.74515e+06	1.82976e+06	1.84836e+06	1.72872e+06	1.60948e+06	1.70791e+06	1.80127e+06	1.73521e+06
Alpha-1-inhibitor 3	P14046	(R)GMyESLPVVAVK(S)	13.98	2	53.4	686.833	37.78	17.1331	17.3193	16.7772	17.3092	17.1406	16.9636	17.4379	17.4616	17.416	17.3121	17.2427	17.2436	17.1736	17.3923	17.2351	17.1838	17.1107	17.0569	17.3076	17.2266	17.2626	17.2675	143740	163540	112314	162403	144485	127808	177557	180497	174885	162726	155085	155180	147831	172024	154269	148880	141528	136346	162221	153368
Alpha-1-inhibitor 3	P14046	(R)GmYESLPVVAVK(S)	18.39	2	71.8	654.847	33.43	17.3705	17.3865	17.2504	17.5278	17.4025	17.1459	17.5228	17.7052	17.4242	17.4522	17.3914	17.3166	17.2371	17.2837	17.3925	17.324	17.227	17.2608	17.3258	17.373	17.3453	17.3989	169452	171337	155911	188973	173255	145021	188311	213699	175880	179326	171927	163232	154489	159560	172058	164074	153405	157039	164277	169747
Alpha-1-inhibitor 3	P14046	(R)GMYESLPVVAVK(S)	22.05	2	92	646.85	36.7	21.0623	21.0906	20.6652	21.1314	20.9537	20.8007	21.1343	21.2127	21.2689	21.1067	21.0194	21.109	21.0548	21.0445	21.0434	20.8741	20.9086	20.8954	21.02	21.019	21.0484	20.988	2.18965e+06	2.233e+06	1.66287e+06	2.29717e+06	2.03089e+06	1.82656e+06	2.3018e+06	2.43037e+06	2.52687e+06	2.25808e+06	2.12548e+06	2.26179e+06	2.17838e+06	2.16292e+06	2.16118e+06	1.92194e+06	1.96846e+06	1.95054e+06	2.12636e+06	2.12493e+06
Alpha-1-inhibitor 3	P14046	(R)HAEAHHTAYAVY(S)	10.84	2	95.1	685.318	20.28	17.7871	17.7696	17.5884	17.9883	17.7816	17.6373	17.956	17.9541	17.9154	18.028	17.8927	17.8329	17.7487	17.8865	17.7141	17.6467	17.6463	17.6836	17.7952	17.7893	17.8004	17.7764	226179	223456	197076	260023	225314	203868	254276	253940	247207	267273	243357	233480	220236	242314	215022	205210	205146	210519	227459	226528
Alpha-1-inhibitor 3	P14046	(R)HAEAHHTAYAVYSLSK(S)	18.59	4	97.5	446.973	23.57	19.6227	19.5783	19.7675	19.9451	19.8604	19.953	19.6998	19.5293	19.5283	19.9507	19.3949	19.7491	19.5378	19.9644	19.7717	19.6655	19.7533	19.7703	19.7448	19.8058	19.6483	19.6539	807262	782784	892506	1.00941e+06	951889	1.01494e+06	851569	756681	756133	1.01338e+06	689359	881216	761121	1.02299e+06	895096	831611	883781	894214	878556	916502
Alpha-1-inhibitor 3	P14046	(R)HTSSWLVTPK(S)	16.76	3	93.6	385.877	28.48	21.6889	21.6897	21.5134	21.7397	21.6702	21.5879	21.7618	21.8341	21.8176	21.7811	21.643	21.7105	21.6622	21.7286	21.6787	21.6305	21.6269	21.6805	21.721	21.7046	21.7017	21.7088	3.38062e+06	3.38258e+06	2.99359e+06	3.50193e+06	3.33726e+06	3.1521e+06	3.55598e+06	3.73861e+06	3.69615e+06	3.60372e+06	3.27481e+06	3.43178e+06	3.31871e+06	3.47509e+06	3.35701e+06	3.24654e+06	3.23842e+06	3.36117e+06	3.45677e+06	3.41776e+06
Alpha-1-inhibitor 3	P14046	(R)IMQWQDVK(T)	18.89	2	83	524.268	30.43	20.9056	20.9088	20.5457	20.9417	20.7922	20.6128	20.9739	21.0383	21.1175	20.9747	20.8439	20.9032	20.7773	20.857	20.7961	20.7065	20.6954	20.7033	20.8353	20.8264	20.8243	20.8678	1.96437e+06	1.96862e+06	1.53062e+06	2.01408e+06	1.81578e+06	1.60356e+06	2.05959e+06	2.15362e+06	2.27513e+06	2.06068e+06	1.88205e+06	1.961e+06	1.79713e+06	1.89922e+06	1.82072e+06	1.71106e+06	1.69794e+06	1.70732e+06	1.87091e+06	1.85935e+06
Alpha-1-inhibitor 3	P14046	(R)LPSSEEEESLDINIEGAK(H)	25.4	2	91	980.473	35.25	21.2878	21.3551	21.1181	21.3626	21.2792	21.1443	21.3629	21.3956	21.4424	21.4126	21.2173	21.3472	21.262	21.374	21.342	21.267	21.226	21.2629	21.2793	21.3294	21.3529	21.3581	2.56016e+06	2.68233e+06	2.27608e+06	2.69646e+06	2.54492e+06	2.3178e+06	2.69703e+06	2.75872e+06	2.84964e+06	2.79152e+06	2.43812e+06	2.6678e+06	2.5148e+06	2.71772e+06	2.65821e+06	2.52345e+06	2.45288e+06	2.51634e+06	2.54514e+06	2.63511e+06
Alpha-1-inhibitor 3	P14046	(R)LTAQPAPSPEDLAL(S)	13.87	2	82.3	711.877	38.53	18.514	18.3491	18.1964	18.489	18.3994	18.2613	18.6051	18.6241	18.6863	18.4062	18.4633	18.45	18.2598	18.3969	18.4028	18.3508	18.2573	18.3413	18.4052	18.4206	18.4143	18.4482	374350	333899	300383	367923	345759	314204	398752	404031	421816	347385	361418	358107	313864	345170	346571	334300	313324	332104	347139	350887
Alpha-1-inhibitor 3	P14046	(R)LTAQPAPSPEDLALSM(G)	16.06	2	94.7	820.914	42.68	15.6066	15.4957	15.3156	15.2881	15.4832	15.2937	15.5468	15.7511	15.7592	15.55	15.4186	15.491	15.5719	15.4902	15.5157	15.4615	15.3953	15.2858	15.5063	15.4625	15.5308	15.4999	49894.4	46202.7	40781.8	40011.6	45805.3	40165.1	47869.3	55149.3	55460	47973.6	43800.2	46052.1	48708.8	46026.7	46847.8	45121.7	43096.7	39947.9	46544.7	45153
Alpha-1-inhibitor 3	P14046	(R)LTAQPAPSPEDLALSmGTIK(W)	23.86	3	98	686.026	35.65	17.7915	17.7603	17.6745	17.9574	17.8031	17.6365	17.8452	18.1443	17.7117	17.8416	17.819	17.6776	17.8075	17.8313	17.7005	17.8077	17.7334	17.6508	17.741	17.8241	17.8296	17.8437	226869	222012	209190	254525	228699	203756	235467	289725	214657	234883	231236	209647	229404	233220	213004	229426	217913	205785	219059	232054
Alpha-1-inhibitor 3	P14046	(R)LTAQPAPSPEDLALSMGTIK(W)	24.63	3	98.4	680.694	42.7	22.1663	22.2074	21.9177	22.1567	22.1641	21.9824	22.2376	22.324	22.3236	22.2079	22.1171	22.1796	22.1747	22.1972	22.1978	22.1201	22.0937	22.1105	22.1584	22.1551	22.1582	22.1834	4.70664e+06	4.84286e+06	3.96169e+06	4.67569e+06	4.69974e+06	4.14355e+06	4.94517e+06	5.25027e+06	5.24881e+06	4.84437e+06	4.54881e+06	4.75039e+06	4.73415e+06	4.80849e+06	4.8108e+06	4.55839e+06	4.47576e+06	4.52831e+06	4.68097e+06	4.67026e+06
Alpha-1-inhibitor 3	P14046	(R)LVDIK(G)	15.58	2	91.6	294.192	20.73	22.3359	22.3699	22.1097	22.3645	22.314	22.1855	22.3822	22.4522	22.4387	22.3709	22.3045	22.3583	22.3176	22.3633	22.3577	22.2698	22.286	22.2637	22.2943	22.3169	22.3244	22.2974	5.29376e+06	5.42e+06	4.52555e+06	5.39971e+06	5.21424e+06	4.76971e+06	5.46661e+06	5.73816e+06	5.68503e+06	5.42379e+06	5.17985e+06	5.3767e+06	5.22711e+06	5.39551e+06	5.37441e+06	5.05681e+06	5.11384e+06	5.03562e+06	5.14328e+06	5.2248e+06
Alpha-1-inhibitor 3	P14046	(R)NEILK(S)	11.88	2	75.7	308.687	17.12	18.9515	18.9171	18.8851	19.1728	19.015	19.0078	19.0852	19.1422	18.9969	19.2014	19.1118	19.0307	18.797	19.2464	18.9419	19.0015	18.9775	18.9612	19.0311	19.0798	19.0688	19.1102	506952	495001	484157	591003	529780	527120	556201	578581	523146	602827	566517	535577	455458	621948	503577	524837	516173	510387	535702	554096
Alpha-1-inhibitor 3	P14046	(R)PASNMVIADVK(M)	28.2	2	100	572.805	28.57	20.784	20.71	20.5837	20.7014	20.7372	20.642	20.834	20.8836	20.9205	20.8478	20.8267	20.8717	20.7263	20.6768	20.6349	20.7867	20.5934	20.7477	20.7935	20.7309	20.7988	20.7868	1.80553e+06	1.71528e+06	1.57146e+06	1.70503e+06	1.74787e+06	1.6363e+06	1.86918e+06	1.93453e+06	1.9847e+06	1.88719e+06	1.85975e+06	1.91877e+06	1.73481e+06	1.6762e+06	1.62827e+06	1.80895e+06	1.58204e+06	1.76066e+06	1.81749e+06	1.74033e+06
Alpha-1-inhibitor 3	P14046	(R)qSPGPCGSEVATVPETGR(K)	23.61	2	96.7	906.415	26.95	16.9063	17.0538	16.6764	17.0452	16.8635	16.6127	17.0866	17.1581	17.2004	17.062	16.8262	16.9876	16.894	17.0163	16.9057	16.7504	16.821	16.6575	16.9218	16.9881	17.0365	17.0632	122828	136049	104734	135246	119235	100212	139176	146255	150606	136825	116196	129950	121787	132559	122779	110251	115774	103374	124161	129995
Alpha-1-inhibitor 3	P14046	(R)QSPGPCGSEVATVPETGR(K)	24.1	2	89.2	914.928	24.47	20.9024	21.0275	20.6185	20.9991	20.8523	20.6251	21.0549	21.1091	21.1486	21.0738	20.8972	20.9352	20.8462	20.9398	20.841	20.7503	20.7529	20.7394	20.8642	20.842	20.9034	20.8524	1.95999e+06	2.13747e+06	1.60988e+06	2.0959e+06	1.89312e+06	1.61719e+06	2.17855e+06	2.26187e+06	2.32475e+06	2.20726e+06	1.95297e+06	2.00501e+06	1.88503e+06	2.01144e+06	1.87826e+06	1.76381e+06	1.76699e+06	1.75054e+06	1.90871e+06	1.87967e+06
Alpha-1-inhibitor 3	P14046	(R)QSPGPCGSEVATVPETGRK(D)	13.49	3	84	652.986	22.47	16.3636	16.9253	16.3515	16.3179	16.6715	16.593	16.252	16.4125	16.2422	16.5451	16.2937	16.3158	16.5074	16.5425	16.7091	16.4691	16.5475	16.1906	16.4895	16.448	16.3824	16.2745	84323.2	124455	83616.5	81690.7	104380	98850.3	78042.8	87229.5	77515.7	95624.5	80332.2	81575.4	93156.6	95452.9	107136	90715.7	95781.5	74789.8	92009.8	89400.9
Alpha-1-inhibitor 3	P14046	(R)SSGSLLNN(A)	8.68	2	71.3	396.198	21.3	16.4377	16.3775	16.0058	16.4431	16.3019	16.0128	16.5835	16.5447	16.6312	16.4852	16.3053	16.2547	16.2694	16.2917	16.2443	16.0586	16.1259	16.1678	16.2795	16.3057	16.2995	16.3277	88767.1	85139.4	65800.5	89096.4	80790	66119.4	98203.5	95599.9	101509	91739	80982	78192.6	78988.8	80220.3	77627.5	68252.2	71513.3	73620.4	79543.9	81003.6
Alpha-1-inhibitor 3	P14046	(R)SSGSLLNNAMK(G)	17.94	2	80.8	561.285	27.83	20.8084	20.8833	20.4279	20.862	20.6936	20.607	20.9157	21.0188	21.0022	20.9295	20.7412	20.7931	20.7494	20.8081	20.7504	20.6469	20.6994	20.6224	20.7637	20.7871	20.6987	20.7579	1.83637e+06	1.93413e+06	1.41063e+06	1.90588e+06	1.69586e+06	1.59708e+06	1.97808e+06	2.12468e+06	2.1003e+06	1.9971e+06	1.75274e+06	1.81692e+06	1.76279e+06	1.836e+06	1.76399e+06	1.64191e+06	1.70265e+06	1.61426e+06	1.78037e+06	1.80945e+06
Alpha-1-inhibitor 3	P14046	(R)SSGSLLNNAmK(G)	18.91	2	89.1	569.282	21.32	15.9995	15.8258	15.6861	15.9082	15.7852	15.5113	16.3391	16.3327	15.8127	16.0317	15.9986	15.9117	15.7538	15.8754	15.8564	15.7571	15.7083	15.7417	15.8759	15.8516	15.9245	15.9327	65511.2	58082.1	52722.5	61497.3	56470.3	46703.7	82899.5	82532.7	57555.4	66990.9	65473.7	61644.5	55255.8	60111.9	59328.4	55379.5	53538.3	54792.2	60135.9	59127.9
Alpha-1-inhibitor 3	P14046	(R)VTASPQSL(C)	9.62	2	84.3	401.719	24.05	17.8371	17.7871	17.7254	17.8784	17.8728	17.7529	17.8911	17.9123	17.8757	17.9229	17.7758	17.856	17.7484	17.8479	17.8242	17.7929	17.7232	17.7743	17.7853	17.8074	17.8239	17.7955	234159	226176	216705	240960	240025	220879	243081	246690	240500	248509	224409	237244	220194	235917	232063	227087	216386	224185	225895	229384
Alpha-1-inhibitor 3	P14046	(R)VTASPQSLC(G)	11.17	2	71.8	481.734	22.65	16.9743	17.0583	16.8436	17.1339	16.9224	16.9167	17.0794	17.1191	17.1418	17.073	17.0006	17.0505	16.7911	17.0666	16.8287	16.8616	16.9188	16.9507	16.8216	16.9458	17.0085	16.9929	128762	136477	117606	143824	124206	123717	138484	142347	144608	137873	131125	135742	113404	137263	116395	119081	123899	126666	115826	126243
Alpha-1-inhibitor 3	P14046	(R)VTASPQSLCGLR(A)	26.92	2	98.5	644.838	28.48	21.2254	21.4056	21.098	21.2883	21.2489	21.2156	21.3461	21.3648	21.3774	21.4201	21.1659	21.1817	21.16	21.2752	21.2617	21.3127	21.1953	21.2038	21.3139	21.1434	21.3506	21.317	2.45185e+06	2.77806e+06	2.24458e+06	2.56112e+06	2.49208e+06	2.43514e+06	2.66574e+06	2.70053e+06	2.72414e+06	2.80606e+06	2.3527e+06	2.37869e+06	2.34319e+06	2.53798e+06	2.51432e+06	2.60476e+06	2.40124e+06	2.4153e+06	2.60696e+06	2.31628e+06
Alpha-1-inhibitor 3	P14046	(R)VVSMDK(N)	11.51	2	86.2	339.678	14.23	15.3536	16.7607	15.3954	15.5286	16.6164	15.4171	15.6765	15.4988	15.3321	16.6854	15.3093	15.5984	15.6242	15.7321	15.3875	15.7091	15.3192	15.3421	15.2303	15.7492	15.8633	15.9307	41870.6	111038	43099.1	47270	100467	43753.1	52371.6	46303	41251.2	105390	40602.7	49612.6	50507.6	54429.5	42864.7	53568.6	40882.6	41535.6	38438.3	55076.9
Alpha-1-inhibitor 3	P14046	(R)YNVPLEK(Q)	19.21	2	90.9	431.737	24.72	20.9191	21.0086	20.5179	20.9689	20.7821	20.6483	21.0506	21.1528	21.1444	21.053	20.9133	20.9584	20.8483	20.9568	20.8914	20.7881	20.754	20.7548	20.8819	20.8884	20.8948	20.8637	1.98273e+06	2.10975e+06	1.50139e+06	2.05244e+06	1.80315e+06	1.64349e+06	2.17203e+06	2.33147e+06	2.31784e+06	2.17555e+06	1.97488e+06	2.03754e+06	1.88784e+06	2.03535e+06	1.94508e+06	1.81062e+06	1.76842e+06	1.76941e+06	1.93233e+06	1.9411e+06
Alpha-1-inhibitor 3	P14046	(S)LLCASDAELSETLSLLLPPTVVK(D)	21.02	2	87.8	1235.18	58.42	16.181	15.9346	15.8217	16.2156	15.9325	15.7547	16.2521	16.3383	16.3999	16.0003	15.9716	16.2141	16.0588	16.084	15.9868	15.9689	15.8767	15.9664	15.8069	15.8267	15.7502	15.7421	74298.4	62633.4	57918	76100.3	62538.9	55290.7	78048.7	82852.6	86470.9	65550.3	64259.1	76021.2	68264.3	69464.6	64938	64138.6	60166.7	64026.1	57324.6	58117.3
Alpha-1-inhibitor 3	P14046	(S)NMVIADVK(M)	10.81	2	59.5	445.244	26.82	15.7879	15.77	15.1478	15.746	15.6498	15.348	15.472	15.9177	15.6234	15.7701	16.7303	15.6529	15.7197	15.824	15.6066	15.7033	15.4018	14.9959	16.3783	16.432	15.7142	15.7734	56576.4	55877	36303.7	54954.8	51411.2	41708.3	45451	61900.4	50480.5	55883.4	108721	51520.4	53965.1	58010.8	49893.7	53353.6	43292.4	32674.6	85186	88412.4
Alpha-1-inhibitor 3	P14046	(S)PLPQEPPRK(D)	13.5	3	75.7	354.542	19	15.3303	15.7825	14.6359	15.7049	15.2	15.2578	15.5879	15.8239	15.7651	15.7289	14.84	14.8585	15.4589	15.7351	15.0601	15.5025	15.4406	15.043	15.2273	15.4658	15.6331	15.6493	41197.5	56363	25460	53414.6	37639.4	39178.3	49253.3	58005.8	55688.8	54307.8	29328.7	29706	45039	54543.7	34162.7	46421.1	44471	33760.1	38358.7	45256.1
Alpha-1-inhibitor 3	P14046	(S)QLYTETPEK(I)	19.65	2	86.4	554.78	20.48	19.6111	19.5483	19.2728	19.5267	19.4899	19.2374	19.6422	19.6742	19.7468	19.6336	19.5246	19.5334	19.5091	19.5063	19.5034	19.3531	19.3853	19.3921	19.4604	19.4754	19.485	19.4626	800804	766712	633406	755330	736292	618066	818260	836597	879811	813418	754184	758841	746138	744702	743192	669673	684772	688007	721364	728925
Alpha-1-inhibitor 3	P14046	(S)QSLPASQTHMR(V)	15.76	3	85.7	419.212	18.33	16.1299	16.0893	15.7987	15.9784	15.8846	15.7214	16.129	16.068	16.1871	16.0955	16.0024	16.0539	15.9638	15.9204	15.9669	15.8254	15.8723	16.0078	16.021	15.9117	15.9915	16.0005	71708.6	69723	57001.9	64562.1	60499.1	54027.7	71667.8	68700	74611.8	70020.8	65644.8	68031.5	63910.6	62017.1	64048.1	58066.4	59984.8	65889.5	66494.7	61645.8
Alpha-1-inhibitor 3	P14046	(S)SLPDTDPVVSK(A)	14.42	2	87.2	579.306	24.97	20.0493	20.1071	19.6725	20.0108	20.005	19.6933	20.1443	20.2418	20.227	20.1085	20.0336	20.0873	19.9623	20.0236	19.9867	19.9355	19.8643	19.8444	19.9554	20.0139	20.0328	19.9971	1.08501e+06	1.12938e+06	835649	1.05648e+06	1.05222e+06	847790	1.15892e+06	1.23987e+06	1.22726e+06	1.13045e+06	1.07325e+06	1.114e+06	1.0215e+06	1.06584e+06	1.03896e+06	1.00274e+06	954442	941361	1.01664e+06	1.05875e+06
Alpha-1-inhibitor 3	P14046	(S)SWLVTPK(S)	11	2	64.3	415.742	31.8	16.5213	16.4499	16.1933	16.5351	16.447	16.2159	16.7141	16.5864	16.7742	16.5662	16.5046	16.5851	16.4176	16.3854	16.3903	16.2659	16.3271	16.3449	16.4392	16.4102	16.4631	16.472	94057.4	89516.6	74931.4	94965.1	89338.5	76114.8	107507	98402	112084	97035.2	92975.4	98313.1	87536.1	85605.4	85895.4	78801.1	82213.9	83233.9	88855.7	87088.7
Alpha-1-inhibitor 3	P14046	(S)VMGDILSSAIK(N)	10.73	2	73	567.315	37.12	14.7079	14.6858	14.2661	14.7791	14.519	14.3257	14.8508	14.9071	15.002	14.7569	14.6658	14.8196	14.6376	14.6942	14.5787	14.594	14.5961	14.615	14.6295	14.74	14.6117	14.6094	26761.6	26354.7	19702.8	28115.3	23477.2	20533.5	29547.6	30724.4	32812.5	27686.1	25992.2	28915.4	25489	26509	24470.2	24729.8	24766.5	25092.3	25346.5	27363.9
Alpha-1-inhibitor 3	P14046	(T)AFVLK(S)	17.37	2	93	289.189	25.53	17.7113	17.7126	17.4747	17.6394	17.6598	17.4768	17.6963	17.6593	17.8626	17.667	17.5949	17.6725	17.6698	17.5953	17.7367	17.5073	17.6161	17.5447	17.6077	17.6537	17.6325	17.6229	214601	214797	182141	204164	207074	182405	212379	207003	238329	208112	197970	208907	208522	198018	218416	186305	200899	191191	199727	206207
Alpha-1-inhibitor 3	P14046	(T)MALLESSLPDTDPVVSK(A)	19.99	3	85.8	601.313	39.3	15.8098	16.5096	16.3793	15.7247	16.2851	16.4434	16.4748	16.3125	16.3022	16.2799	16.4374	15.6234	15.6407	16.1324	16.5308	16.803	16.3244	16.347	16.1876	16.4739	16.3748	16.398	57441	93299.2	85243.9	54151.9	79853.6	89115.1	91074.1	81387.8	80805.1	79566.9	88748.4	50480.5	51088.6	71833.7	94683.8	114343	82058.2	83358.4	74639	91019.7
Alpha-1-inhibitor 3	P14046	(V)PDTITEWK(A)	13.39	2	70.5	495.251	32.8	15.5014	15.3982	15.0835	15.4582	15.296	-1.15267	15.5917	15.5883	15.6352	15.517	15.3978	15.4907	15.4027	15.4533	15.3016	15.2506	15.2658	15.2961	15.3766	15.3872	15.4764	15.4865	46385.1	43185	34721.4	45017.6	40230.1	0.449792	49380.4	49264.9	50893.2	46889.1	43171.9	46044.1	43319.9	44864.2	40387.9	38984	39397.9	40234.1	42541.6	42856
Alpha-1-inhibitor 3	P14046	(Y)AFALAGNQEK(R)	11.72	2	73.9	524.775	24.6	19.3422	19.328	19.1734	19.4013	19.2033	19.2192	19.4131	19.426	19.4576	19.3897	19.3228	19.4257	19.1908	19.394	19.2519	19.2978	19.2643	19.3052	19.2727	19.2915	19.3398	19.2602	664656	658110	591259	692440	603627	610302	698110	704361	719962	686871	655772	704215	598433	688936	624324	644507	629693	647797	633373	641699
Alpha-1-inhibitor 3	P14046	(Y)GGFSSTQDTVVALDALSK(Y)	21.22	2	77.4	898.457	40.78	17.1993	17.0824	16.9378	17.1601	17.169	16.9344	17.3406	17.3007	17.4043	17.2066	17.1972	17.2898	17.0394	17.1716	17.0781	17.0146	17.0962	17.06	17.1186	17.227	17.0912	17.2254	150488	138772	125538	146450	147366	125247	165975	161446	173463	151256	150271	160234	134703	147623	138367	132402	140110	136633	142298	153411
Alpha-1-inhibitor 3	P14046	(Y)ITMALLESSLPDTDPVVSK(A)	19.68	2	91.7	1008.53	44.67	16.8966	16.9928	16.8581	17.071	16.8452	17.0881	16.9726	17.0958	16.8501	17.0077	16.9434	17.0998	16.8713	17.1205	16.9639	17.0772	16.9469	17.0055	17.0458	16.9578	16.9075	16.9333	122008	130417	118798	137683	117737	139324	128604	140072	118136	131773	126033	140462	119889	142490	127836	138280	126339	131570	135299	127297
Alpha-1-inhibitor 3	P14046	(Y)TILPDGEVIADSVK(F)	22.95	3	94.9	486.268	36.3	19.9805	19.7199	19.3995	20.0177	19.8063	19.5674	20.0819	20.2142	20.1434	20.0895	19.997	20.0437	19.7961	19.7235	19.5361	19.6754	19.6119	19.6199	19.8418	19.9109	19.9192	19.8029	1.03453e+06	863546	691554	1.06153e+06	916819	776930	1.1098e+06	1.2164e+06	1.15813e+06	1.11567e+06	1.04643e+06	1.08079e+06	910346	865717	760218	837320	801248	805736	939691	985810
Alpha-1-inhibitor 3	P14046	(Y)TILPDGEVIADSVK(F)	22.95	3	94.9	486.268	36.3 36.378	-1.19027	-1.24268	-1.13296	-1.16308	-1.19033	-1.15267	13.913	-1.12499	-1.12813	-1.26822	14.2972	-1.15289	-1.11563	-1.17675	-1.08826	-1.11631	-1.17265	-1.16322	-1.07872	-1.08032	-1.09908	13.874	0.43822	0.422587	0.455979	0.446558	0.438203	0.449792	15425.4	0.458504	0.457508	0.415172	20132.2	0.449724	0.461489	0.442348	0.470327	0.461273	0.443606	0.446514	0.473448	0.472925
Alpha-1-macroglobulin	Q63041	(A)EALQSPELCGNK(V)	20.48	2	95.6	673.324	24.7	15.3511	15.3904	15.292	15.6894	14.5308	15.1313	15.2179	15.2175	15.4734	15.6078	15.1456	15.065	15.4685	15.4216	15.5751	15.4344	15.0658	15.1895	15.5535	15.1658	15.0755	15.5852	41797.4	42951.4	40119.3	52842.6	23669.9	35889.4	38110	38098.9	45494.7	49936.9	36246.4	34279.3	45338.9	43890.6	48816.2	44282.2	34297.4	37367.5	48091.4	36759.6
Alpha-1-macroglobulin	Q63041	(A)LLEMPLPVTHSVVR(N)	21.37	2	91.1	795.955	39.12	16.9203	17.0934	16.8967	17.0682	16.7494	16.6535	17.1157	17.1144	17.2777	17.0095	17.0393	17.0223	16.9824	16.8841	16.8151	16.7938	17.0651	16.7409	17.0057	16.9771	16.8983	16.9495	124027	139834	122013	137421	110168	103084	142017	141892	158892	131941	134691	133113	129487	120953	115308	113619	137127	109526	131588	129004
Alpha-1-macroglobulin	Q63041	(A)QSLPASDTHLTVK(A)	13.9	3	65.6	466.253	24.9	15.0045	15.1135	14.7791	15.0779	15.1161	14.6608	14.7395	14.8096	15.2356	15.058	15.0208	14.9064	15.1145	14.7202	15.012	14.8692	15.1409	14.7725	15.1092	15.1069	15.0552	15.0445	32869.6	35449.2	28115.6	34586	35513.7	25902.2	27354.6	28717.5	38581.2	34112.6	33243.4	30708.9	35475.1	26991.6	33041.9	29926.9	36128.6	27988	35345.2	35288.7
Alpha-1-macroglobulin	Q63041	(A)SISNSQESHVYTK(A)	21.55	2	80.3	740.357	17.05	16.8225	17.1352	16.7368	16.7947	16.8699	16.6332	16.9228	16.9392	17.0873	16.8763	16.8823	16.7704	17.0177	16.8957	16.8872	16.7799	16.8885	16.5376	16.8184	16.8636	16.8334	16.7866	115897	143952	109211	113687	119773	101649	124242	125664	139251	120305	120805	111791	132688	121932	121212	112529	121320	95128.5	115569	119248
Alpha-1-macroglobulin	Q63041	(A)TAEALQSPELCGNK(V)	19.3	2	93.2	759.367	25.72	15.1353	15.2006	15.0861	15.2853	15.1602	15.0303	15.3878	15.5152	15.2701	15.2936	15.2855	15.1568	15.381	15.3732	15.2154	15.0089	15.2218	15.0693	15.1725	15.1596	15.2428	15.2072	35989.2	37655.9	34783	39932.6	36615.3	33463.6	42873.8	46830.2	39515.5	40162.5	39937.7	36530.6	42672.9	42441.9	38045.2	32971.3	38213.5	34380.7	36929.9	36601.1
Alpha-1-macroglobulin	Q63041	(A)VNEEESVHWQRPK(N)	16.12	3	83.4	546.606	24.95	15.2544	15.5095	15.4104	15.374	15.3623	15.5092	15.3569	15.228	15.3495	15.4303	15.441	15.2898	15.5217	15.4937	15.404	15.4489	15.4325	15.1782	15.464	15.4808	15.2618	15.3511	39086.6	46647.3	43551.4	42464.5	42123.5	46638.1	41964.2	38377.2	41751.3	44156.8	44483.9	40059.2	47041.8	46137.8	43358.9	44728.8	44222.2	37076.3	45198.6	45727.6
Alpha-1-macroglobulin	Q63041	(C)ALTAVDQSVLLLK(P)	22.45	2	93.6	685.916	41	16.1584	16.0484	16.0907	16.3323	15.9612	15.9768	16.3707	16.2826	16.3985	16.2438	16.3704	16.2433	16.0933	16.2751	15.8313	15.8945	16.0929	15.7924	16.131	16.1905	16.1901	16.1607	73139.7	67772.8	69787.5	82513.8	63796.2	64492.2	84737	79716.9	86388	77601.4	84718.4	77574.2	69911.9	79303.7	58304.5	60912.5	69896.7	56751.5	71767	74785.6
Alpha-1-macroglobulin	Q63041	(C)ALTAVDQSVLLLKPEAK(L)	24.38	3	98.4	599.356	38.7	20.4871	20.6179	20.5749	20.6807	20.4039	20.5069	20.6885	20.5848	20.6693	20.6508	20.6788	20.6187	20.5854	20.7048	20.4229	20.4117	20.6311	20.3905	20.5864	20.6188	20.5842	20.6163	1.46967e+06	1.6092e+06	1.56193e+06	1.68075e+06	1.38736e+06	1.48998e+06	1.68985e+06	1.57268e+06	1.66752e+06	1.6463e+06	1.67854e+06	1.61003e+06	1.57338e+06	1.70911e+06	1.40577e+06	1.39486e+06	1.624e+06	1.37452e+06	1.57441e+06	1.61015e+06
Alpha-1-macroglobulin	Q63041	(E)DITHNGIVYTPK(Q)	16.3	2	79.2	679.359	26.57	14.391	14.7374	14.4694	14.7355	14.562	14.5307	14.4697	14.626	14.5711	14.6866	14.5801	14.3625	14.5794	14.7151	14.5272	14.4987	14.7214	14.4557	14.5298	14.4984	14.499	14.6088	21484.2	27314.3	22684.5	27279.8	24188.8	23668.5	22689.2	25285.1	24340.8	26369.7	24492.9	21064.1	24481	26895.2	23611.8	23149	27012.9	22469.9	23654.9	23144.5
Alpha-1-macroglobulin	Q63041	(E)PGMAPVAK(L)	13.3	2	70.8	385.715	21.08	17.6136	17.683	17.7853	17.9024	17.7778	17.811	17.6599	17.7534	17.8054	17.5644	17.8365	17.7271	17.6444	17.4504	17.7545	17.6214	17.6894	17.2563	17.4923	17.6211	17.5187	17.5926	200555	210433	225894	244994	224721	229950	207094	220951	229061	193830	234052	216967	204884	179102	221121	201631	211368	156556	184382	201598
Alpha-1-macroglobulin	Q63041	(F)AVEQDIPVK(N)	18.33	2	92	499.78	23.48	16.8384	17.0236	16.7386	17.0691	16.8048	16.894	16.8858	16.9218	17.0277	17.1204	17.0281	16.9324	16.7522	17.0729	16.7608	16.8285	16.7807	16.5384	16.7902	17.0353	16.7813	16.8028	117187	133233	109348	137506	114482	121788	121100	124158	133617	142478	133652	125076	110388	137869	111043	116383	112585	95178.6	113335	134321
Alpha-1-macroglobulin	Q63041	(F)CLSGTTGLGLSSTISHK(V)	22.37	3	85.4	573.63	30.7	17.8862	17.9065	18.1011	18.2352	17.5865	17.728	18.2588	17.906	18.2519	18.0454	18.3112	18.2551	17.8318	18.1558	17.5243	17.8423	18.0029	17.9532	17.8815	17.9398	18.0883	18.0449	242265	245691	281170	308568	196824	217099	313656	245606	312160	270531	325246	312852	233290	292036	188519	234995	262663	253776	241474	251435
Alpha-1-macroglobulin	Q63041	(F)FLELTLPYSVVR(G)	17.7	3	93.2	479.61	47.47	18.8289	18.7429	19.0421	19.0803	18.6213	18.8689	18.9971	18.9834	18.9288	18.8682	18.7251	18.9619	18.9048	19.1498	18.6863	18.9376	18.9851	18.7927	18.8964	18.8545	18.8449	18.7143	465662	438692	539804	554293	403254	478746	523234	518304	499038	478529	433314	510608	490807	581637	421816	502107	518905	454106	487947	473981
Alpha-1-macroglobulin	Q63041	(F)QSIGLK(I)	8.54	2	82.2	323.2	19.2	15.7927	15.8151	15.7788	15.889	15.7485	15.701	16.0237	16.1058	16.0392	15.9038	15.9193	15.8309	15.7757	15.9155	15.6459	15.6188	15.8618	15.5523	15.8329	15.8348	15.8638	15.858	56763	57652.7	56218.6	60684.6	55052.7	53268	66621.4	70520.3	67342.4	61308.1	61971	58288.7	56099.5	61807.5	51274.1	50318	59550	48052.6	58368	58444.1
Alpha-1-macroglobulin	Q63041	(F)SFAVEQDIPVK(N)	22.81	2	96.7	616.83	33.33	18.8536	18.9569	18.8301	19.0053	18.8147	18.7962	19.0613	19.0751	19.0204	18.9805	19.0091	18.9034	18.9169	18.9033	18.6787	18.8188	18.8646	18.656	18.8397	18.9	18.8925	18.9495	473694	508861	466052	526203	461096	455203	547051	552317	531743	517250	527602	490336	494934	490315	419614	462410	477331	413066	469161	489185
Alpha-1-macroglobulin	Q63041	(F)SFMGIR(V)	14.92	2	83.4	355.686	29.85	16.255	16.3394	16.2214	16.4046	16.0719	16.0824	16.2894	16.4175	16.4521	16.3901	16.1844	16.4492	16.3805	16.4796	16.1716	16.1224	16.4394	16.1131	16.3219	16.3563	16.314	16.1958	78207.8	82919.2	76407.9	86754.3	68884.6	69387.7	80095.9	87532.7	89658.3	85885	74473.5	89474.3	85313.1	91383.3	73812.1	71337.3	88869.3	70880.6	81918.3	83896.1
Alpha-1-macroglobulin	Q63041	(F)SSTQDTVVALQALSK(Y)	23.47	2	82.2	774.417	36.27	16.912	17.0282	16.951	17.1148	16.8847	16.9078	17.0899	17.08	17.0549	17.0572	17.0918	16.9509	17.0261	17.0643	16.8499	16.8428	17.0608	16.7177	16.9889	16.971	17.0037	17.0191	123318	133664	126691	141925	121007	122960	139498	138546	136160	136371	139688	126690	133465	137043	118118	117543	136716	107776	130070	128464
Alpha-1-macroglobulin	Q63041	(G)EAFILK(A)	12.63	2	70.6	360.718	30.28	15.0079	15.2237	14.9896	15.063	14.9605	14.9157	14.7729	15.0717	14.8913	15.1014	14.7736	14.9276	15.4253	15.0827	14.9807	15.1188	15.205	14.7259	15.1161	15.3723	14.8373	15.2052	32948	38264.4	32531.8	34229.6	31883.2	30907.5	27995	34436.9	30389.1	35153.8	28008.6	31164	44003.9	34701.3	32332.1	35580.3	37771.7	27099	35514.3	42415.3
Alpha-1-macroglobulin	Q63041	(G)PTHHFIK(K)	15.7	3	88.1	293.833	14.97	16.7289	17.0977	17.4919	17.3585	17.4461	17.507	17.0109	16.5663	16.8201	17.4839	16.9949	17.0871	16.8697	17.3636	17.0786	17.2312	17.2437	17.0364	17.3092	17.3227	17.3238	17.2567	108619	140255	184330	168052	178572	186268	132067	97042.6	115703	183312	130607	139230	119757	168646	138411	153858	155196	134425	162406	163927
Alpha-1-macroglobulin	Q63041	(H)GGFSSTQDTVVALQALSK(Y)	24.43	2	89.2	904.973	41.12	15.5135	15.6037	15.6116	15.9803	15.6594	15.882	15.8657	16.0418	15.8138	15.8604	16.0944	15.8539	15.8054	15.8968	15.8095	15.8221	15.8687	15.623	15.8144	15.9165	15.8767	16.0042	46776.4	49793	50067.4	64647.8	51755.2	60389.6	59712	67460.7	57601.7	59491.3	69965.8	59225.4	57265.6	61009.9	57428.3	57934.5	59836.2	50464.2	57624.8	61851.1
Alpha-1-macroglobulin	Q63041	(I)EHSFEVK(E)	10.42	2	77.2	438.216	21.28	16.2114	16.5641	16.3621	16.5325	16.373	16.4196	16.55	16.4115	16.4839	16.568	16.6303	16.3298	16.5012	16.4824	16.3314	16.4051	16.5097	16.2049	16.4354	16.4139	16.3983	16.4064	75880	96891.5	84230.3	94791	84870.2	87657.3	95953	87166.7	91654	97151.9	101440	82369.6	92758.3	91557.5	82458.2	86783.4	93310.3	75536.8	88620.8	87311.4
Alpha-1-macroglobulin	Q63041	(I)FNSGSHVLPLEQGK(V)	12.28	2	79.7	756.894	36	14.6676	14.8012	14.8413	15.0282	14.7272	14.8666	14.8514	14.8278	14.7894	14.8206	14.8375	14.6857	14.8987	14.9851	14.7292	14.6273	14.965	14.6962	14.8384	14.7301	14.8542	14.812	26025	28550.4	29354.5	33414.6	27121.7	29874.3	29560.2	29082	28317.9	28937.1	29277.3	26353.8	30546.4	32432.1	27159.5	25307.8	31982.6	26546.6	29296.5	27176.6
Alpha-1-macroglobulin	Q63041	(I)PGAGYR(S)	8.85	2	71.3	310.661	22.35	17.178	17.4153	17.121	17.4294	17.2698	17.2391	17.3577	17.34	17.2168	17.3599	17.2773	17.1717	17.3754	17.3102	17.2461	17.1411	17.4254	17.134	17.2709	17.26	17.1765	17.2138	148287	174796	142537	176507	158024	154698	167954	165900	152326	168206	158847	147637	170022	162515	155453	144538	176028	143834	158142	156959
Alpha-1-macroglobulin	Q63041	(K)AEDITHNGIVYTPK(Q)	22.25	2	91.3	779.399	26.53	20.6075	20.942	20.6899	20.8068	20.8419	20.7882	20.7225	20.7813	20.7526	20.8921	20.8643	20.6182	20.8295	20.9744	20.7987	20.7221	20.9209	20.6839	20.7041	20.7935	20.7485	20.8141	1.59762e+06	2.01457e+06	1.69154e+06	1.83431e+06	1.87946e+06	1.81078e+06	1.73018e+06	1.80214e+06	1.76664e+06	1.94609e+06	1.90884e+06	1.60955e+06	1.86339e+06	2.06032e+06	1.82398e+06	1.72974e+06	1.98525e+06	1.6845e+06	1.70828e+06	1.81741e+06
Alpha-1-macroglobulin	Q63041	(K)AEDITHnGIVYTPK(Q)	23.31	3	93.9	520.263	27.53	20.2246	20.5274	20.2832	20.3278	20.3979	20.2796	20.2929	20.1996	20.3422	20.3046	20.248	20.2141	20.4692	20.2515	20.3729	20.171	20.4412	20.0551	20.275	20.2886	20.3277	20.3359	1.22521e+06	1.5113e+06	1.27599e+06	1.31606e+06	1.38162e+06	1.27285e+06	1.28462e+06	1.20418e+06	1.32929e+06	1.29504e+06	1.24522e+06	1.21631e+06	1.45162e+06	1.24831e+06	1.35789e+06	1.1805e+06	1.4237e+06	1.08939e+06	1.26875e+06	1.2808e+06
Alpha-1-macroglobulin	Q63041	(K)AEDITHnGIVYTPK(Q)	23.31	3	93.9	520.263	27.53 27.488	17.9276	18.4241	18.7319	18.5891	18.7857	18.6072	18.716	18.7748	18.6188	18.0444	18.9208	18.494	18.8172	18.6982	18.5984	18.0154	18.7044	18.5219	18.6473	18.0526	18.6794	18.7544	249307	351717	435384	394332	451923	399321	430608	448503	402540	270332	496270	369185	461880	425323	396900	264953	427164	376398	410592	271886
Alpha-1-macroglobulin	Q63041	(K)AEQGAYLGPLPY(K)	12.82	2	79.5	639.822	40.38	17.234	17.2619	17.1494	17.4167	17.1662	17.2877	17.5021	17.4935	17.4747	17.59	17.5654	17.5218	17.4449	17.338	17.2174	17.279	17.3752	16.9621	17.437	17.4719	17.4529	17.4241	154149	157163	145374	174967	147074	160000	185634	184530	182144	197294	193957	188183	178415	165679	152390	159036	170003	127671	177447	181790
Alpha-1-macroglobulin	Q63041	(K)AEQGAYLGPLPYK(G)	24.29	2	91.4	703.869	33.85	20.2312	20.6346	20.447	20.5227	20.461	20.463	20.4703	20.4457	20.494	20.4238	20.4829	20.2012	20.5243	20.5385	20.4842	20.4127	20.6354	20.1596	20.3526	20.4882	20.3436	20.4651	1.23084e+06	1.62793e+06	1.4294e+06	1.50644e+06	1.44332e+06	1.4454e+06	1.45274e+06	1.42812e+06	1.47674e+06	1.40665e+06	1.4654e+06	1.20553e+06	1.50813e+06	1.523e+06	1.46676e+06	1.39582e+06	1.62882e+06	1.17127e+06	1.33887e+06	1.47085e+06
Alpha-1-macroglobulin	Q63041	(K)AESPVFVQTDK(P)	24.6	2	97.9	610.811	25.55	20.9865	21.2456	21.0093	21.1546	21.1061	21.1135	21.1089	21.0839	21.095	21.1422	21.1103	20.9635	21.2264	21.182	21.0787	21.0004	21.2421	20.892	21.0543	21.094	21.0664	21.099	2.07758e+06	2.48633e+06	2.11067e+06	2.33435e+06	2.25717e+06	2.26881e+06	2.26151e+06	2.22268e+06	2.23986e+06	2.31438e+06	2.2637e+06	2.04473e+06	2.45342e+06	2.37916e+06	2.21466e+06	2.0978e+06	2.48026e+06	1.94594e+06	2.17766e+06	2.23833e+06
Alpha-1-macroglobulin	Q63041	(K)AESPVFVQTDKPIYK(P)	27.31	2	90.6	861.459	30.33	18.4197	18.8465	18.5668	18.5478	18.6015	18.6472	18.3906	18.4087	18.3913	18.5047	18.3763	18.4003	18.5944	18.6568	18.6733	18.6529	18.8739	18.5325	18.5512	18.5396	18.5661	18.5788	350664	471371	388287	383213	397757	410554	343649	348003	343820	371938	340268	345968	395786	413279	418040	412166	480400	379182	384128	381050
Alpha-1-macroglobulin	Q63041	(K)AFAQAQSYIYIEK(T)	26.75	2	100	766.393	35.23	17.9327	18.1413	18.2385	18.0142	17.9527	18.3796	17.7969	18.1388	17.9553	18.0389	18.0646	17.9628	18.1033	18.1851	18.0232	17.9612	18.2341	17.8952	18.3416	18.0404	18.0303	18.0805	250191	289124	309276	264738	253696	341035	227714	288626	254152	269308	274152	255479	281607	298030	266388	255188	308319	243772	332172	269588
Alpha-1-macroglobulin	Q63041	(K)AISYLISGY(Q)	14.09	2	86.3	493.763	40.4	16.5179	16.5172	16.5763	16.7564	16.4132	16.585	16.726	16.5925	16.7468	16.6104	16.6933	16.6768	16.4979	16.735	16.4558	16.4579	16.6326	16.368	16.567	16.5647	16.5459	16.574	93839	93796.6	97718.5	110709	87271.1	98308.3	108397	98822.4	109971	100052	105970	104762	92544.1	109077	89883.6	90015.5	101604	84578.8	97089.9	96934.6
Alpha-1-macroglobulin	Q63041	(K)AISYLISGYQR(Q)	21.75	3	100	424.231	34.73	18.928	18.8708	19.1203	19.1416	18.8736	19.1585	18.9472	18.7712	19.0146	18.842	18.8909	18.899	18.9634	19.1553	18.9719	18.9026	19.1557	18.864	19.0483	19.0021	18.9721	18.9792	498768	479361	569874	578341	480308	585173	505457	447396	529625	469887	486099	488837	511153	583883	514165	490077	584035	477132	542140	525037
Alpha-1-macroglobulin	Q63041	(K)ANTFYR(P)	12.67	2	83.8	386.193	19.9	19.0138	18.9996	19.193	19.2972	18.9035	19.0973	19.2218	18.9742	19.1649	19.1387	19.1777	19.0402	18.9592	19.2616	18.919	18.9844	19.223	19.0304	19.0606	19.0665	19.0186	19.0745	529317	524142	599340	644215	490357	560872	611430	514993	587754	577210	593007	539111	509665	628519	495651	518642	611917	535454	546773	549008
Alpha-1-macroglobulin	Q63041	(K)ANTFYRPGLPF(F)	16.83	2	89.1	641.833	41.77	14.8064	14.8928	15.1366	15.1213	14.7711	15.046	15.0138	14.775	14.9153	14.9311	14.9373	14.9046	14.771	15.1282	14.7859	14.8019	15.0669	14.8729	14.9774	14.8879	14.8741	14.9339	28653.4	30422.5	36023.3	35643.4	27959.9	33828.9	33082.5	28036.6	30900.6	31240.9	31374	30670.7	27958.8	35812.4	28247.8	28563.9	34322.2	30005.3	32258.4	30317.8
Alpha-1-macroglobulin	Q63041	(K)ASAFCLSGTTGLGLSSTISHK(V)	23.01	3	88.3	699.021	38.58	17.5517	16.861	17.8169	18.0597	17.2847	17.5243	17.9267	17.0946	16.9455	17.5948	17.6933	17.7506	17.0131	17.9935	17.1904	17.6082	17.6459	17.726	17.6042	17.6806	17.6371	17.7347	192127	119030	230892	273210	159666	188513	249153	139954	126215	197947	211939	220532	132264	260962	149561	199800	205094	216797	199251	210081
Alpha-1-macroglobulin	Q63041	(K)ATPLSLCAL(T)	15.45	2	84.8	473.257	41.25	15.4686	15.6084	15.5323	15.7014	15.3219	15.394	15.7285	15.6879	15.7234	15.6056	15.6222	15.5812	15.6126	15.6702	15.4032	15.48	15.6731	15.4018	15.5526	15.5556	15.5587	15.5535	45342.6	49957	47389.9	53282.5	40960.1	43058.6	54293	52788.5	54102.7	49858.9	50438.6	49023.1	50101.5	52144.9	43334.5	45704.3	52247.4	43291.3	48061.1	48162.2
Alpha-1-macroglobulin	Q63041	(K)ATVLNYMPH(C)	21.2	2	90.1	523.26	34.47	20.7815	21.0246	20.8008	20.9487	20.1017	20.8602	20.8407	20.8556	20.9036	20.8772	20.8709	20.7626	20.9491	20.9156	20.8387	20.7514	20.94	20.6738	20.8768	20.8597	20.9036	20.8628	1.80247e+06	2.13324e+06	1.82667e+06	2.02393e+06	1.12515e+06	1.90347e+06	1.87797e+06	1.89736e+06	1.96153e+06	1.92599e+06	1.91766e+06	1.779e+06	2.0244e+06	1.97794e+06	1.87534e+06	1.76518e+06	2.01175e+06	1.67276e+06	1.92548e+06	1.90286e+06
Alpha-1-macroglobulin	Q63041	(K)ATVLNYMPHCIR(I)	19.12	2	88.7	737.868	35.12	16.7435	17.1895	17.0833	16.8959	17.0377	17.3371	16.6198	16.5887	16.6133	16.7448	16.5572	16.5253	17.0919	16.9755	17.3083	16.898	17.4806	16.8639	16.9701	16.8375	16.9942	16.8999	109721	149475	138868	121944	134544	165569	100707	98557.8	100252	109821	96427.7	94322.3	139693	128861	162301	122126	182883	119271	128384	117113
Alpha-1-macroglobulin	Q63041	(K)CFANTVNLSFPSAQSLPASDTHLTVK(A)	23.5	3	100	935.801	41.25	16.274	16.5885	16.2731	16.2034	16.3863	16.2397	16.2845	-1.12499	16.274	16.3059	16.1813	16.1297	16.5399	16.5655	16.2508	16.3492	16.6774	16.318	16.3982	16.3807	16.1053	16.3597	79244.2	98544.7	79194	75459.5	85658.9	77380.4	79821.7	0.458504	79245.4	81017.4	74309.1	71700.8	95283.1	96984.3	77976.9	83481.6	104811	81695.2	86370	85327
Alpha-1-macroglobulin	Q63041	(K)DAVNEEESVHWQR(P)	26.28	2	90.5	799.863	26.2	19.3403	19.4062	19.2596	19.5214	19.3736	19.3722	19.5073	19.3938	19.4707	19.5111	19.4476	19.3252	19.3791	19.4253	19.3054	19.3099	19.5461	19.2769	19.3951	19.3859	19.439	19.3833	663738	694806	627661	752540	679237	678596	745200	688843	726562	747184	715030	656867	681867	704020	647885	649940	765539	635235	689433	685097
Alpha-1-macroglobulin	Q63041	(K)DAVNEEESVHWQRPK(N)	20.64	4	87.2	456.722	24.95	20.8016	21.1685	20.9557	20.9725	21.0242	21.056	20.8775	20.817	20.8818	21.0489	20.9285	20.8077	21.0519	21.1208	21.0026	20.8814	21.1155	20.7336	20.9568	20.9425	20.9013	20.9465	1.82775e+06	2.35692e+06	2.03373e+06	2.05762e+06	2.13268e+06	2.18017e+06	1.9265e+06	1.84738e+06	1.93222e+06	2.16947e+06	1.99568e+06	1.8354e+06	2.17403e+06	2.28037e+06	2.1009e+06	1.93159e+06	2.27189e+06	1.7435e+06	2.0353e+06	2.01522e+06
Alpha-1-macroglobulin	Q63041	(K)DLTFYYLIK(A)	23.6	2	96.2	588.321	46.3	18.2514	18.2964	18.7174	18.571	18.5549	18.8167	18.5256	18.2032	18.1613	18.4802	18.1506	18.4098	18.3975	18.6515	18.5829	18.3966	18.7195	18.365	18.7118	18.574	18.4987	18.445	312046	321942	431027	389424	385117	461724	377363	301793	293162	365685	290997	348262	345300	411781	392647	345075	431637	337617	429339	390229
Alpha-1-macroglobulin	Q63041	(K)DSSYCSSF(T)	11.98	2	75.3	476.671	26.4	16.9196	17.0229	16.9633	17.1565	16.7244	16.8893	17.0842	16.9472	17.0976	17.0694	17.026	17.0134	16.9398	17.0723	16.7533	16.8616	17.0474	16.8065	16.9521	16.9555	16.9803	16.9541	123967	133168	127783	146087	108280	121389	138947	126364	140250	137528	133453	132296	125719	137807	110467	119084	135454	114623	126787	127087
Alpha-1-macroglobulin	Q63041	(K)DSSYCSSFTISR(P)	24.71	2	95.2	705.304	29.45	17.7077	18.0711	18.0589	18.0029	17.8681	17.9326	17.8041	17.7827	17.859	17.9784	18.0102	17.7995	17.9571	18.012	17.8751	17.7752	18.165	17.8923	17.9354	17.9073	17.8022	17.8726	214065	275384	273074	262677	239247	250179	228858	225494	237743	258251	263996	228137	254464	264334	240397	224328	293912	243281	250660	245828
Alpha-1-macroglobulin	Q63041	(K)DTVVKPVIVEPEGIEK(E)	20.8	3	97.8	584.664	32.58	15.7811	16.3742	15.9603	16.2812	16.1342	16.4135	15.6883	15.8205	15.4593	15.8744	15.5772	15.5597	16.1522	16.5144	16.4152	16.5809	16.6953	16.196	16.1074	16.0765	16.1191	16.1447	56309	84945.1	63759.1	79639.3	71923.5	87286.1	52800	57869.2	45052.2	60070.4	48889.8	48297.2	72825.7	93609.2	87388.6	98026.8	106114	75075.2	70599.5	69105.8
Alpha-1-macroglobulin	Q63041	(K)EDGTGIELTGTGSCEIANTLSK(L)	22.89	3	93.6	751.69	37.2	20.1421	20.5294	20.197	20.3239	20.2392	20.2437	20.25	20.166	20.3105	20.2833	20.2925	20.1091	20.3587	20.3259	20.3445	20.2246	20.423	20.0842	20.254	20.318	20.3221	20.2768	1.15715e+06	1.51339e+06	1.20199e+06	1312490	1.23771e+06	1.24158e+06	1.247e+06	1.17647e+06	1.30042e+06	1.27612e+06	1.28425e+06	1.13098e+06	1.34457e+06	1.31436e+06	1.33141e+06	1.2252e+06	1.40586e+06	1.11158e+06	1.2504e+06	1.30711e+06
Alpha-1-macroglobulin	Q63041	(K)EQTYNTLLCPQDAELQENWTLDLPANVVEGSAR(A)	27.98	4	95.5	944.453	49.83	20.1494	20.4301	20.2233	20.2302	20.3682	20.2735	20.2382	20.1197	20.3016	20.2963	20.2344	20.1754	20.4264	20.3689	20.2832	20.263	20.4483	20.0818	20.2969	20.2848	20.2694	20.2391	1.16297e+06	1.41277e+06	1.22412e+06	1.22998e+06	1.35349e+06	1.26743e+06	1.23686e+06	1.13932e+06	1.29242e+06	1.28764e+06	1.23359e+06	1.18416e+06	1.4092e+06	1.35408e+06	1.27604e+06	1.25823e+06	1.43072e+06	1.10976e+06	1.2882e+06	1.27744e+06
Alpha-1-macroglobulin	Q63041	(K)FDIEK(C)	13.85	2	83.4	326.171	22.2	21.0505	21.27	21.0916	21.1924	21.1566	21.1202	21.1366	21.1636	21.1623	21.1642	21.1613	20.9966	21.2688	21.2209	21.1394	21.0701	21.2765	20.9612	21.111	21.116	21.1209	21.1089	2.17182e+06	2.52874e+06	2.23459e+06	2.3964e+06	2.33754e+06	2.27944e+06	2.30535e+06	2.34901e+06	2.34692e+06	2.34999e+06	2.34526e+06	2.09217e+06	2.52668e+06	2.44412e+06	2.3099e+06	2.2015e+06	2.5402e+06	2.04157e+06	2.26495e+06	2.2727e+06
Alpha-1-macroglobulin	Q63041	(K)GGVDDEVTLSAY(I)	12.93	2	71.5	613.283	34.35	15.5699	15.9037	15.7807	15.9418	15.5384	15.4956	15.9374	16.0272	15.9644	15.691	15.8364	15.8373	15.8521	15.8457	15.6322	15.7383	15.7779	15.5868	15.8173	15.7981	15.7241	15.8502	48640.7	61302.2	56294.6	62943.7	47592.3	46201.3	62753.2	66784.8	63939.5	52899.2	58509.9	58547.7	59148.5	58886.7	50787.3	54662.2	56185.3	49213.9	57741.2	56976.6
Alpha-1-macroglobulin	Q63041	(K)GPTHHFIK(K)	18.47	3	69.3	312.84	14.93	19.053	19.3733	19.7993	19.6841	19.7825	19.8263	19.3077	18.861	19.0343	19.6987	19.3365	19.3964	19.237	19.894	19.4056	19.4538	19.6584	19.3532	19.5253	19.6512	19.6122	19.6002	543917	679103	912418	842381	901804	929605	648946	476146	536894	850961	662002	690067	617883	974262	694492	718100	827506	669718	754585	823352
Alpha-1-macroglobulin	Q63041	(K)GVVSFPIR(V)	23.94	2	99	437.761	34.43	21.1773	21.2793	21.2261	21.3616	21.1554	21.2015	21.3023	21.1929	21.2449	21.2315	21.2546	21.1888	21.2812	21.3679	21.1976	19.9613	21.3862	21.1144	21.25	21.2177	21.2403	21.2545	2.37132e+06	2.54513e+06	2.45289e+06	2.69454e+06	2.3357e+06	2.41148e+06	2.586e+06	2.39712e+06	2.48522e+06	2.4622e+06	2.50193e+06	2.39043e+06	2.54855e+06	2.70624e+06	2.40502e+06	1.02084e+06	2.74083e+06	2.27027e+06	2.49403e+06	2.43871e+06
Alpha-1-macroglobulin	Q63041	(K)IEHSFEVK(E)	21.22	2	96.7	494.759	21.28	20.3223	20.5021	20.3961	20.5125	20.3992	20.4291	20.4762	20.4939	20.4581	20.5153	20.5379	20.3638	20.6084	20.5154	20.4097	20.3604	20.5129	20.1521	20.4463	20.4834	20.3685	20.4086	1.31109e+06	1.48504e+06	1.37984e+06	1.49577e+06	1.38286e+06	1.41177e+06	1.45867e+06	1.47668e+06	1.44041e+06	1.49874e+06	1.52235e+06	1.34929e+06	1.59862e+06	1.49887e+06	1.39297e+06	1.34615e+06	1.49625e+06	1.16515e+06	1.4287e+06	1.46597e+06
Alpha-1-macroglobulin	Q63041	(K)IEVEAK(I)	18.08	2	98.4	344.697	15.55	21.2894	21.5311	21.3271	21.4581	21.4079	21.3591	21.4235	21.5619	21.3969	21.4204	21.4127	21.3118	21.535	21.5293	21.474	21.3297	21.5487	21.2686	21.3988	21.4331	21.4386	21.4343	2.563e+06	3.03044e+06	2.63081e+06	2.88102e+06	2.78234e+06	2.68992e+06	2.81273e+06	3.09582e+06	2.76121e+06	2.80668e+06	2.79172e+06	2.60301e+06	3.03859e+06	3.02666e+06	2.91295e+06	2.63564e+06	3.06759e+06	2.52635e+06	2.76482e+06	2.8314e+06
Alpha-1-macroglobulin	Q63041	(K)IFTNTR(V)	18.3	2	94.4	376.209	18	20.726	20.9708	20.7127	20.9026	20.8353	20.8136	20.8524	20.8435	20.8452	20.8569	20.8614	20.7419	20.9125	20.9108	20.837	20.7438	20.9992	20.644	20.8098	20.7364	20.7929	20.7573	1.7344e+06	2.0551e+06	1.71854e+06	1.96031e+06	1.87088e+06	1.84299e+06	1.89324e+06	1.88158e+06	1.88376e+06	1.89911e+06	1.9051e+06	1.75357e+06	1.97376e+06	1.9714e+06	1.87315e+06	1.75591e+06	2.09597e+06	1.63851e+06	1.83817e+06	1.74697e+06
Alpha-1-macroglobulin	Q63041	(K)IKEDGTGIELTGTGSCEIANTLSK(L)	22.5	3	89.7	832.083	35.88	14.8207	15.8734	14.933	15.096	15.4336	15.5924	14.7564	14.8227	14.5812	14.9826	14.8746	14.4285	15.2439	15.1198	15.7176	15.4446	15.6858	15.3965	14.9393	14.9635	15.381	14.8451	28938.7	60030.7	31281.5	35023.1	44255.8	49404.7	27678	28979.3	24512.8	32376	30040.6	22050.4	38803.3	35604.6	53886.3	44594.5	52711	43133.3	31417.5	31949
Alpha-1-macroglobulin	Q63041	(K)KIEHSFEVK(E)	18.12	2	88.3	558.806	19.45	19.5903	19.9359	19.8087	19.8039	19.8006	19.834	19.7247	19.6261	19.673	19.7834	19.684	19.6281	19.868	19.8455	19.7841	19.6609	19.9495	19.6631	19.7481	19.6923	19.7128	19.7172	789347	1.00299e+06	918376	915319	913195	934622	866442	809171	835911	902398	842326	810326	956901	942117	902809	828935	1.01252e+06	830178	880559	847167
Alpha-1-macroglobulin	Q63041	(K)LIVYTILPNEELIADVQK(F)	26.75	3	100	691.061	48.12	19.2322	19.3144	19.231	19.4116	19.2467	19.2879	19.0682	-1.12499	19.0419	19.1619	18.3434	19.0777	19.3715	19.2239	19.1504	19.2129	19.52	19.001	19.4606	19.1596	19.2204	19.1458	615860	651934	615333	697378	622070	640096	549671	0.458504	539735	586568	332595	553288	678277	612321	581887	607653	751826	524670	721504	585633
Alpha-1-macroglobulin	Q63041	(K)LQDQSNIQR(T)	23.92	2	89.8	551.286	15.47	20.734	20.9721	20.7292	20.8635	20.7476	20.7332	20.8171	20.8318	20.7707	20.8468	20.8101	20.6999	20.8297	20.859	20.7319	20.689	20.9174	20.622	20.7661	20.7513	20.7227	20.7705	1.74401e+06	2.05704e+06	1.73827e+06	1.90785e+06	1.7606e+06	1.74306e+06	1.84745e+06	1.86637e+06	1.78902e+06	1.88588e+06	1.83855e+06	1.70325e+06	1.8636e+06	1.90183e+06	1.74154e+06	1.69043e+06	1.98051e+06	1.61373e+06	1.78323e+06	1.76508e+06
Alpha-1-macroglobulin	Q63041	(K)MVSGFIPVK(P)	19.71	2	87.6	489.278	34.23	20.1161	20.0766	20.1549	20.1384	19.8332	20.0026	20.2507	20.1372	20.1857	20.1482	20.2798	20.227	20.1293	20.2575	19.9878	20.0646	20.2578	19.9581	20.1166	20.0569	20.1337	20.038	1.13647e+06	1.10572e+06	1.16746e+06	1.15416e+06	934102	1.05044e+06	1.24762e+06	1.15316e+06	1.19264e+06	1.16206e+06	1.27301e+06	1.22724e+06	1.1469e+06	1.25346e+06	1.03975e+06	1.09662e+06	1.25375e+06	1.01854e+06	1.13681e+06	1.09074e+06
Alpha-1-macroglobulin	Q63041	(K)MVSGFIPVKPSVK(K)	19.32	2	90.6	694.902	32.97	18.4487	18.6957	18.4922	18.746	18.3815	18.5964	18.4929	18.6458	18.3843	18.6013	18.5271	18.4544	18.5954	18.8174	18.6259	18.6611	18.9026	18.6558	18.6368	18.556	18.528	18.6822	357770	424574	368720	439646	341495	396346	368909	410144	342166	397687	377755	359203	396063	461947	404528	414519	490055	413006	407589	385391
Alpha-1-macroglobulin	Q63041	(K)NVEENVR(E)	12.05	2	78.3	430.217	14.83	20.4143	20.7782	20.4928	20.5836	20.6029	20.5509	20.5577	20.5683	20.5434	20.6205	20.5607	20.4452	20.6254	20.6768	20.5678	20.4737	20.6988	20.338	20.4763	20.5575	20.5243	20.5637	1.3974e+06	1.79827e+06	1.4755e+06	1.57137e+06	1.59255e+06	1.53621e+06	1.5434e+06	1.55481e+06	1.52816e+06	1.61208e+06	1.54664e+06	1.42765e+06	1.61757e+06	1.67625e+06	1.55426e+06	1.45616e+06	1.70196e+06	1.3254e+06	1.45875e+06	1.54321e+06
Alpha-1-macroglobulin	Q63041	(K)PIYKPGQTVK(F)	11.86	3	83.9	377.557	19.87	16.8313	17.3991	16.8628	17.0505	17.2233	17.0735	16.7505	17.0868	16.7762	16.9835	16.721	16.6215	17.3082	17.2522	17.159	17.2239	17.469	17.1499	17.0249	17.0775	17.0472	17.0606	116607	172841	119180	135742	153017	137927	110255	139197	112239	129580	108021	100829	162283	156109	146344	153077	181418	145426	133356	138302
Alpha-1-macroglobulin	Q63041	(K)PVIVEPEGIEK(E)	22.56	2	92.1	605.34	29.62	22.1722	22.4053	22.1848	22.3056	22.2521	22.2215	22.2552	22.2672	22.2513	22.2814	22.2783	22.1753	22.3482	22.3433	22.255	22.1562	22.3622	22.0928	22.2528	22.253	22.2355	22.2379	4.72616e+06	5.55479e+06	4.76734e+06	5.18383e+06	4.99521e+06	4.89045e+06	5.006e+06	5.04784e+06	4.99231e+06	5.09767e+06	5.08685e+06	4.73635e+06	5.33936e+06	5.32113e+06	5.00508e+06	4.67392e+06	5.39123e+06	4.47302e+06	4.99758e+06	4.99837e+06
Alpha-1-macroglobulin	Q63041	(K)PVPGLVTMK(V)	13.52	2	87.5	471.278	31.15	21.6777	21.8805	21.704	21.838	21.6495	21.7037	21.7732	21.7332	21.8071	21.7884	21.7568	21.6901	21.8354	21.8502	21.7419	21.6513	21.8945	21.6136	21.7591	21.7622	21.7294	21.7502	3.35447e+06	3.86099e+06	3.41622e+06	3.74874e+06	3.28973e+06	3.4155e+06	3.58404e+06	3.48622e+06	3.66934e+06	3.62216e+06	3.54355e+06	3.38358e+06	3.74199e+06	3.78074e+06	3.50724e+06	3.29366e+06	3.89866e+06	3.20871e+06	3.54938e+06	3.55694e+06
Alpha-1-macroglobulin	Q63041	(K)QDLNDNDAYSVFQS(I)	9.83	2	86.5	808.347	35.18	14.3722	14.5897	14.2959	14.5301	14.4839	14.2824	14.6238	14.5295	14.59	14.4601	14.4218	14.3631	14.5663	14.394	14.4745	14.2557	14.5262	14.2728	14.413	14.4757	14.4389	14.4562	21206.8	24656.3	20113.7	23658.2	22912.7	19926.3	25246.9	23649.6	24662	22538	21948.3	21073.1	24260	21529.5	22764.3	19561.7	23594.5	19794	21815	22782.7
Alpha-1-macroglobulin	Q63041	(K)QDLnDNDAYSVFQSIGLK(I)	21.65	2	89.3	1014.48	46.22	18.1258	-1.24268	17.2936	17.3491	14.1482	18.1372	-1.14898	-1.12499	18.0951	17.9081	16.8052	17.8548	-1.11563	18.0546	17.3654	17.9082	18.1493	17.7058	18.0441	18.151	18.314	-1.08946	286024	0.422587	160658	166950	18156.5	288302	0.450942	0.458504	280005	245970	114519	237037	0.461489	272263	168852	245977	290734	213791	270274	291060
Alpha-1-macroglobulin	Q63041	(K)qDLNDNDAYSVFQSIGLK(I)	24.52	3	95.4	670.653	49.1	17.5734	17.7302	17.4966	17.6718	17.5023	17.6441	17.5267	17.6478	17.5724	17.4652	17.5718	17.4692	17.7621	17.6811	17.631	17.4024	17.719	17.4218	17.5416	17.5641	17.6671	17.668	195043	217434	184923	208804	185659	204836	188825	205368	194905	180942	194821	181448	222285	210149	202980	173236	215744	175585	190789	193791
Alpha-1-macroglobulin	Q63041	(K)QDLNDNDAYSVFQSIGLK(I)	29.5	2	100	1013.99	45.75	21.0572	21.3499	21.0546	21.1409	21.1888	21.1301	21.1469	21.2	21.0407	21.0627	21.0933	21.0803	21.3354	21.2977	21.2055	21.2257	21.3081	20.9528	21.1985	21.0933	21.0732	21.1443	2.18198e+06	2.67273e+06	2.17804e+06	2.31229e+06	2.39032e+06	2.29502e+06	2.32194e+06	2.40895e+06	2.15711e+06	2.19023e+06	2.23718e+06	2.21713e+06	2.64602e+06	2.5777e+06	2.41819e+06	2.4523e+06	2.59646e+06	2.02959e+06	2.40646e+06	2.2372e+06
Alpha-1-macroglobulin	Q63041	(K)qNNICFDNWWVDEYHTQADHSAAR(I)	22.4	3	91.5	987.42	43.92	16.1265	15.9175	16.2591	16.3655	16.3338	16.5909	16.371	15.8278	15.9949	16.3246	16.1586	16.0728	16.2254	16.3735	15.8435	15.9898	16.3856	15.9656	16.3794	16.2193	16.3011	16.2258	71544.2	61892.5	78428.8	84434	82598	98711.4	84752.8	58164	65303.8	82073.3	73150.3	68928.7	76620	84902.5	58800.7	65073.2	85615	63993.2	85250.9	76297.5
Alpha-1-macroglobulin	Q63041	(K)QNNICFDNWWVDEYHTQADHSAAR(I)	25.17	4	93.1	745.073	41.1	19.1229	18.597	19.7928	19.6786	19.5695	20.0199	19.6157	18.6369	19.0157	19.733	19.3406	19.4978	19.3304	19.6039	19.2549	19.2595	19.7603	19.3732	19.6359	19.4273	19.4188	19.3377	570922	396521	908263	839145	778073	1.06316e+06	803359	407644	530009	871439	663894	740348	659233	796821	625603	627600	888053	679085	814709	705032
Alpha-1-macroglobulin	Q63041	(K)QQNSHGGFSSTQDTVVALQAL(S)	12.93	2	85.5	1094.54	41.1	16.5648	16.8502	16.752	17.0947	16.6106	17.0263	16.6094	17.244	17.2661	16.9164	16.9134	17.1384	17.2246	17.1314	17.101	16.9605	16.896	16.6198	17.1101	17.1258	16.9116	17.1616	96941.2	118147	110369	139966	100065	133481	99980.1	155224	157619	123690	123432	144272	153151	143566	140581	127533	121956	100706	141465	143013
Alpha-1-macroglobulin	Q63041	(K)QQNSHGGFSSTQDTVVALQALSK(Y)	17.46	3	80.6	801.735	38.18	19.9019	20.2404	19.7981	20.0305	20.0596	20.0272	19.9092	19.9843	19.9954	19.9262	19.8967	19.8742	19.9798	20.0156	20.0095	19.8633	20.2064	19.8745	20.0574	20.054	19.9026	20.0326	979643	1.23874e+06	911656	1.071e+06	1.09277e+06	1.06852e+06	984624	1.03721e+06	1.04524e+06	996276	976141	960991	1.03399e+06	1.05996e+06	1.05553e+06	953808	1.20987e+06	961222	1.09114e+06	1.08857e+06
Alpha-1-macroglobulin	Q63041	(K)qQNSHGGFSSTQDTVVALQALSK(Y)	19.85	3	97.2	796.059	40.67	16.5401	16.9201	16.5157	16.6434	16.5139	16.6554	16.5209	16.5553	16.5311	16.5968	16.4812	16.3858	16.82	16.6226	16.6473	16.4873	16.8387	16.3633	16.5392	16.613	16.8093	16.6573	95292.6	124008	93696	102370	93582.1	103220	94034.5	96306.1	94704.2	99111.2	91483.4	85631	115696	100901	102644	91870.2	117203	84304.1	95236.7	100236
Alpha-1-macroglobulin	Q63041	(K)QREnGCFQQSGSLLNNAMK(G)	16.84	3	88	728.337	32.33	14.9298	-1.24268	15.4522	-1.16308	15.0875	15.0626	14.9153	15.0088	14.9844	13.6732	-1.16202	14.7228	15.1316	14.8756	-1.08826	-1.11631	15.128	-1.16322	14.8928	13.8462	-1.09908	-1.08946	31212.2	0.422587	44830.5	0.446558	34816.1	34222	30899.5	32967.8	32416.3	13063.4	0.446886	27039.2	35896.5	30061.5	0.470327	0.461273	35807.8	0.446514	30420.4	14726.9
Alpha-1-macroglobulin	Q63041	(K)QREnGCFQQSGSLLNNAMK(G)	16.84	3	88	728.337	32.33 32.047	14.4654	15.8201	15.7408	15.3584	15.7066	16.6855	14.9484	15.3834	15.1762	14.7771	15.3674	16.3106	15.8533	15.7007	15.7438	15.4354	15.4821	14.9418	15.5012	15.4272	16.4308	15.4879	22621.3	57854.3	54757.5	42009.1	53476	105396	31616	42742.2	37024.8	28077.6	42270.9	81278.2	59197.9	53259.1	54872.1	44311.7	45769.9	31471.7	46378	44059.1
Alpha-1-macroglobulin	Q63041	(K)RSEVLESLNK(D)	17.87	3	97.7	392.219	23.72	20.959	21.3646	21.0572	21.155	21.096	21.0761	21.1031	21.0903	21.1003	21.1402	21.0822	20.9837	21.2378	21.2052	21.1644	21.0332	21.2543	20.9061	21.0923	21.1243	21.0827	21.0716	2.03832e+06	2.70006e+06	2.18191e+06	2.33496e+06	2.24148e+06	2.21071e+06	2.25245e+06	2.23254e+06	2.24821e+06	2.31119e+06	2.22009e+06	2.07359e+06	2.47293e+06	2.41769e+06	2.35024e+06	2.14591e+06	2.50138e+06	1.96506e+06	2.23572e+06	2.28585e+06
Alpha-1-macroglobulin	Q63041	(K)SMWITK(A)	14.55	2	65.2	383.202	28.05	20.4022	20.648	20.505	20.5688	20.4339	20.4929	20.496	20.5139	20.5753	20.5524	20.5109	20.4025	20.6085	20.5933	20.5108	20.4646	20.6565	20.3335	20.5055	20.4795	20.5102	20.532	1.38568e+06	1.64309e+06	1.48801e+06	1.55538e+06	1.41653e+06	1.4756e+06	1.47885e+06	1.49722e+06	1.56239e+06	1.53781e+06	1.49416e+06	1.38601e+06	1.59868e+06	1.58203e+06	1.49404e+06	1.44702e+06	1.65281e+06	1.32126e+06	1.48861e+06	1.46201e+06
Alpha-1-macroglobulin	Q63041	(K)THITNAFNWL(S)	10.81	2	70.8	608.809	45.73	14.4682	13.9179	15.0465	14.9878	14.3719	14.9813	14.6466	14.2553	14.5307	14.5243	14.6812	14.8666	14.2397	15.0191	14.1318	14.5004	14.6388	14.4804	14.6581	14.5476	14.4842	14.3976	22665.2	15477.3	33841.4	32492.5	21202.4	32346.8	25649.2	19555.7	23668.3	23563.9	26270.6	29874.3	19345.6	33204.8	17951	23177.1	25511.3	22857.1	25854.5	23948
Alpha-1-macroglobulin	Q63041	(K)THITNAFNWLS(M)	11.32	2	86.5	652.325	43.23	16.3054	16.1056	16.5535	16.5015	16.1112	16.4963	16.5008	16.0871	16.5029	16.3623	16.4789	16.461	16.2307	16.5486	16.1836	16.1942	16.3807	16.213	16.3366	16.3216	16.3505	16.2684	80985.2	70513.7	96183.2	92777	70788.1	92444.8	92735.4	69612.9	92867.7	84246.6	91334.2	90209.6	76902.5	95855.9	74431.1	74977.1	85325.4	75960.9	82757.6	81903.6
Alpha-1-macroglobulin	Q63041	(K)THITNAFNWLSmK(Q)	18.74	3	90.4	526.929	39.73	15.1825	15.3395	16.2647	15.8571	15.6521	16.1819	15.4799	14.822	15.0605	15.086	15.4857	15.494	14.9911	15.8367	15.2878	15.5943	15.5504	15.4939	15.5022	15.5509	15.4541	15.5252	37186.9	41461.7	78734.8	59353.9	51494.9	74342.1	45699	28963.7	34170.8	34779.8	45885.4	46147.9	32566.4	58520.8	40003.2	49472.4	47989.7	46144.1	46410.1	48005.7
Alpha-1-macroglobulin	Q63041	(K)THITNAFNWLSMK(Q)	21.4	2	86.9	781.893	42.92	16.6963	16.0551	17.3695	17.2229	16.6475	17.4087	16.4711	15.9873	16.3788	16.9104	16.5235	16.9977	16.7044	17.2872	16.2202	16.7349	17.0316	16.7137	16.8138	16.8817	16.7248	16.6177	106190	68089.3	169334	152970	102657	173998	90841.5	64962.2	85215.5	123179	94203.1	130867	106792	159945	76342.6	109072	133975	107480	115201	120755
Alpha-1-macroglobulin	Q63041	(K)TMAFLEEELVVTACGLYTYGK(P)	29.5	2	100	1198.08	57.12	17.1548	16.2977	17.0643	16.7173	16.8832	16.885	17.7324	16.9222	16.7269	17.7033	16.2614	16.9547	17.3017	16.7858	16.7101	16.5095	17.2641	16.4252	18.0679	16.8543	16.5873	16.4182	145922	80553.1	137049	107750	120878	121030	217770	124190	108466	213420	78552.2	127019	161559	112984	107213	93291.4	157406	87998.2	274770	118482
Alpha-1-macroglobulin	Q63041	(K)TVSWAVTPK(S)	20.37	2	92.5	494.777	28.83	21.1242	21.4366	21.1468	21.3186	21.2419	21.227	21.2502	21.2404	21.2809	21.3035	21.3146	21.1908	21.3656	21.3413	21.2647	21.2127	21.4463	21.0541	21.193	21.2141	21.2143	21.2593	2.28564e+06	2.83835e+06	2.32179e+06	2.61546e+06	2.47996e+06	2.45446e+06	2.49422e+06	2.47735e+06	2.54794e+06	2.58825e+06	2.60819e+06	2.39375e+06	2.70202e+06	2.65679e+06	2.51944e+06	2.43032e+06	2.85752e+06	2.17723e+06	2.39739e+06	2.43273e+06
Alpha-1-macroglobulin	Q63041	(K)VAEVPALVQK(D)	23.57	2	97.2	527.319	28.4	21.9394	22.2178	22.0038	22.077	22.0843	22.0245	22.0762	22.0674	22.0908	22.0755	22.0665	21.9177	22.1688	22.1371	22.0744	21.9722	22.1751	21.8306	21.0618	22.043	22.0957	22.0401	4.02167e+06	4.87767e+06	4.20542e+06	4.42429e+06	4.44674e+06	4.26613e+06	4.42169e+06	4.39476e+06	4.46692e+06	4.41954e+06	4.39203e+06	3.96163e+06	4.71508e+06	4.6123e+06	4.4163e+06	4.11424e+06	4.73564e+06	3.72967e+06	2.18893e+06	4.32124e+06
Alpha-1-macroglobulin	Q63041	(K)VCVHLN(H)	16.67	2	86.4	371.189	21.9	17.988	18.1256	17.9259	18.1992	17.9642	17.937	18.1996	18.0461	18.218	18.0874	18.1476	18.0457	18.0952	18.1419	17.9889	17.996	18.0609	17.8261	18.047	18.0134	18.076	17.9793	259965	285983	249014	300958	255727	250939	301044	270652	304898	278507	290379	270587	280019	289246	260141	261424	273439	232374	270829	264595
Alpha-1-macroglobulin	Q63041	(K)VFQPF(F)	9.16	2	81	319.171	36.92	19.3947	19.4699	19.4158	19.5164	19.2991	19.3372	19.5367	19.4982	19.5563	19.489	19.4943	19.4688	19.4766	19.5257	19.3733	19.3813	19.5276	19.2283	19.3894	19.4494	19.4009	19.4463	689254	726151	699406	749927	645075	662336	760578	740554	770947	735835	738547	725586	729511	754785	679104	682870	755794	614164	686746	715904
Alpha-1-macroglobulin	Q63041	(K)VFQPR(Q)	13.96	2	84.1	323.687	16.83	20.4937	20.6713	20.5537	20.6054	20.5624	20.6039	20.5419	20.6492	20.5534	20.6685	20.5341	20.2715	20.654	20.735	20.5726	20.4905	20.7372	20.3976	20.5623	20.4918	20.5753	20.5602	1.47647e+06	1.66986e+06	1.53915e+06	1.59526e+06	1.54851e+06	1.59364e+06	1.52659e+06	1.64453e+06	1.53885e+06	1.66666e+06	1.51833e+06	1.26566e+06	1.64999e+06	1.74521e+06	1.5595e+06	1.47322e+06	1.74792e+06	1.38132e+06	1.54836e+06	1.47447e+06
Alpha-1-macroglobulin	Q63041	(K)VNTLPLnFDK(A)	18.1	2	90.9	581.311	34.85	16.6304	17.1873	16.4742	16.5052	16.8619	16.8211	16.5576	16.7364	16.9738	16.5638	16.5986	16.5788	16.7782	16.6198	16.8597	16.5468	16.7808	16.1901	16.8655	16.1737	16.2868	16.7481	101447	149240	91040.7	93019.5	119109	115785	96457	109180	128717	96873	99238.6	97881.9	112393	100704	118923	95739.4	112594	74766.5	119401	73922.5
Alpha-1-macroglobulin	Q63041	(K)VNTLPLNFDK(A)	18.43	2	93.7	580.819	35.13	21.3677	21.6932	21.4432	21.5507	21.502	21.4509	21.4948	21.5562	21.512	21.4762	21.4862	21.3933	21.6099	21.5864	21.5391	21.4402	21.6459	21.3195	21.5348	21.4972	21.464	21.5241	2.70598e+06	3.39073e+06	2.85134e+06	3.07183e+06	2.96996e+06	2.86654e+06	2.95508e+06	3.0836e+06	2.99068e+06	2.91735e+06	2.93755e+06	2.75443e+06	3.20068e+06	3.14896e+06	3.04726e+06	2.84536e+06	3.28137e+06	2.61702e+06	3.03823e+06	2.96e+06
Alpha-1-macroglobulin	Q63041	(K)VPDTITEWK(A)	24.1	2	97	544.785	31.18	21.3906	21.6301	21.4175	21.523	21.5106	21.4328	21.479	21.4731	21.4897	21.4986	21.4699	21.3578	21.6056	21.5497	21.4984	21.4109	21.6205	21.2948	21.4683	21.4398	21.4752	21.4448	2.74924e+06	3.24578e+06	2.80103e+06	3.0134e+06	2.98773e+06	2.83078e+06	2.92299e+06	2.91107e+06	2.94479e+06	2.96296e+06	2.90461e+06	2.6874e+06	3.19114e+06	3.06971e+06	2.96245e+06	2.78825e+06	3.22414e+06	2.57257e+06	2.90142e+06	2.84468e+06
Alpha-1-macroglobulin	Q63041	(K)VYDYYETDEFAIEEYSAPFSSDSEQGNA(-)	18.73	2	91.6	1613.66	46.4	17.7815	18.0765	17.915	17.938	18.042	18.047	18.0258	17.8742	17.8635	17.9246	18.0277	17.8157	18.0109	17.9942	17.9187	17.8543	18.1067	17.5757	18.0271	17.979	17.9923	17.9169	225299	276412	247145	251120	269893	270821	266882	240248	238483	248787	267220	230701	264126	261085	247783	236958	282262	195348	267113	258353
Alpha-1-macroglobulin	Q63041	(K)YGAATFTK(S)	15.58	2	81	429.721	21.58	20.1551	20.5086	20.2379	20.3319	20.3161	20.3051	20.2582	20.3013	20.2404	20.2819	20.2507	20.1289	20.3944	20.3793	20.3142	20.2092	20.4631	20.1194	20.2858	20.2743	20.2688	20.2881	1.16762e+06	1.4918e+06	1.23653e+06	1.31985e+06	1.30541e+06	1.29555e+06	1.25405e+06	1.29213e+06	1.23867e+06	1.27486e+06	1.2476e+06	1.14657e+06	1.37824e+06	1.36385e+06	1303686	1.21221e+06	1.44543e+06	1.13908e+06	1.27835e+06	1.26817e+06
Alpha-1-macroglobulin	Q63041	(K)YNILPEAEGEAPF(T)	14.62	2	87.2	725.348	43.82	16.1901	16.0976	16.306	16.2782	16.1761	16.2286	16.1528	16.0177	16.0701	15.998	16.3484	16.2602	16.0065	15.8967	16.2514	16.1778	16.2978	15.8775	16.1807	16.0533	16.3313	16.2831	74767.7	70122.8	81023.3	79474	74043.9	76785.8	72857	66346.5	68799.6	65447.3	83437.1	78487.1	65830.9	61009.5	78011.8	74134	80558.9	60199.1	74279.2	68001.5
Alpha-1-macroglobulin	Q63041	(K)YNILPEAEGEAPFTLK(V)	23.25	3	100	597.977	42.8	21.1043	21.3982	21.0955	21.1722	21.2198	21.1163	21.1921	21.2888	21.2346	21.1759	21.1815	21.0887	21.3455	21.2323	21.2518	21.1601	21.348	21.0133	21.188	21.2206	21.2231	21.1901	2.25445e+06	2.76373e+06	2.24067e+06	2.36296e+06	2.44226e+06	2.27324e+06	2.3959e+06	2.56198e+06	2.46752e+06	2.36912e+06	2.3783e+06	2.23016e+06	2.66454e+06	2.46349e+06	2.49708e+06	2.34323e+06	2.66932e+06	2.11659e+06	2.38912e+06	2.44366e+06
Alpha-1-macroglobulin	Q63041	(K)YTQSYSNCHGQH(S)	24.54	2	91.3	741.297	13.78	18.2815	18.5714	18.3765	18.5211	18.4657	18.4807	18.4471	18.3871	18.3355	18.5606	18.564	18.3262	18.4716	18.5872	18.2471	18.3592	18.5267	18.1952	18.359	18.3951	18.3531	18.3411	318624	389527	340322	376178	362027	365811	357384	342821	330773	386621	387532	328657	363496	393834	311128	336258	377656	300121	336204	344718
Alpha-1-macroglobulin	Q63041	(K)YTQSYSnCHGQHSK(S)	16.54	3	74.2	566.571	13.42	15.8731	16.3416	15.8254	15.9131	16.0532	15.9859	15.7996	15.7044	15.8047	15.8684	15.7769	15.7181	16.1203	15.9788	16.0561	15.7194	16.0935	15.7384	15.7501	15.7867	15.905	15.8834	60017.7	83045.1	58067.1	61705.4	67998	64898.3	57036.1	53394.1	57238	59821.7	56145.9	53904.3	71236.3	64579.2	68132.5	53954.2	69923	54665.9	55111.7	56528.7
Alpha-1-macroglobulin	Q63041	(L)CALTAVDQSVLLLKPEAK(L)	23.55	3	89	652.699	40.42	15.7102	15.679	15.6664	15.888	15.5678	15.6005	15.896	15.7057	15.9315	15.8016	15.8017	15.7425	15.6905	15.7704	15.4645	15.5919	15.8541	15.4771	15.7383	15.7537	15.7207	15.7387	53610	52462.9	52004.8	60641.8	48569.5	49683.1	60976.4	53441	62497.5	57114.4	57119.6	54824	52882	55895	45213.9	49390.4	59233.8	45609.7	54665.7	55248.6
Alpha-1-macroglobulin	Q63041	(L)IAVEIK(G)	15.41	2	91.8	336.718	23.98	17.2607	17.3198	17.3777	17.5535	17.0917	17.1737	17.5634	17.3791	17.5443	17.3969	17.4573	17.4904	17.2789	17.441	16.9365	17.2729	17.4046	17.1835	17.3552	17.3683	17.3628	17.3539	157035	163599	170293	192361	139677	147845	193690	170458	191146	172585	179954	184131	159031	177931	125425	158363	173506	148853	167667	169187
Alpha-1-macroglobulin	Q63041	(L)PASDTHLTVK(A)	15.56	2	80.4	534.788	24.43	17.4217	17.5113	17.426	17.4707	17.4396	17.3495	17.5616	17.5431	17.645	17.3636	17.3897	17.3787	17.2801	17.4271	17.3996	17.2923	17.2968	17.2422	17.4544	17.4194	17.4272	17.4307	175569	186817	176091	181633	177762	167005	193449	190982	204961	168637	171726	170416	159157	176226	172899	160509	161006	155035	179595	175293
Alpha-1-macroglobulin	Q63041	(L)PYSVVR(G)	11.46	2	86.1	360.706	26.75	15.8029	15.8087	15.8418	15.7306	15.6389	15.8057	15.7056	15.7342	15.6078	15.6594	15.7979	15.7505	15.7935	15.6024	15.7955	15.8705	15.7448	15.9133	14.8614	15.7719	15.8215	15.7693	57168.9	57399.2	58729.1	54371.2	51023.8	57277.5	53439	54509.8	49936.6	51753.3	56968.1	55129.4	56797.2	49748.7	56874.3	59909.2	54909	61715.4	29765.7	55950.9
Alpha-1-macroglobulin	Q63041	(L)TAVDQSVLLLK(P)	23.71	2	92.7	593.856	35.95	13.836	13.6473	13.6489	14.0998	13.3616	13.5157	13.9674	13.9258	14.059	13.9159	13.9587	13.9288	13.6377	13.8832	13.3966	13.3194	13.6739	13.3529	13.7427	13.8351	13.7988	13.788	14623.4	12830.2	12844.5	17556.9	10525.2	11711.7	16018.4	15562.6	17068.3	15456.4	15921.7	15595.1	12745.4	15109.7	10783.7	10221.8	13069.1	10462.3	13707.3	14613.9
Alpha-1-macroglobulin	Q63041	(L)TAVDQSVLLLKPEAK(L)	21.4	3	90.5	537.982	33.95	18.2762	18.3246	18.2709	18.4826	18.1212	18.238	18.4985	18.4252	18.5139	18.3526	18.3762	18.3832	18.3139	18.3632	18.0945	18.2392	18.3953	18.2023	18.3239	18.3181	18.3093	18.3431	317467	328291	316296	366292	285110	309151	370344	352000	374318	334713	340245	341891	325868	337192	279891	309422	344787	301612	328130	326804
Alpha-1-macroglobulin	Q63041	(L)VLGTLACGQTQEIR(I)	20.87	2	86.2	773.406	28.9	15.0988	15.103	14.9956	15.1006	14.8167	14.8759	15.3237	15.1852	15.2511	15.0953	15.0963	15.1174	14.9389	14.972	14.843	14.9207	15.1199	14.8083	14.8086	14.948	14.0012	15.0377	35089.6	35192.6	32669.1	35134.8	28859.1	30066.4	41010	37256.6	38998.5	35005.7	35030.5	35546.6	31409.4	32137.9	29389.8	31014.6	35608.7	28690.8	28697.1	31607.5
Alpha-1-macroglobulin	Q63041	(M)GASEVAQEVEVR(E)	23.75	2	100	637.323	26.05	18.2408	18.4684	18.1387	18.271	18.3591	18.2094	18.3004	18.2758	18.4113	18.2618	18.2654	18.1254	18.4092	18.3297	18.3069	18.1311	18.4396	18.1644	18.2879	18.2027	18.2522	18.2181	309759	362703	288591	316311	336236	303086	322825	317360	348617	314303	315084	285948	348114	329449	324291	287087	355517	293782	320033	301684
Alpha-1-macroglobulin	Q63041	(M)GFSFAVEQDIPVK(N)	21.03	3	93.1	479.586	40.82	18.6507	18.7128	18.6172	18.6934	18.7323	18.5768	18.7038	18.7023	18.875	18.6953	18.6483	18.6397	18.8637	18.7543	18.7406	18.4488	18.8442	18.4281	18.6012	18.6754	18.6386	18.6677	411542	429648	402109	423910	435496	390988	426970	426541	480770	424473	410870	408427	477026	442199	438024	357789	470633	352709	397664	418658
Alpha-1-macroglobulin	Q63041	(M)MGASEVAQEVEVR(E)	27.6	2	98.1	702.843	30.18	18.8058	18.9956	18.7275	18.8987	18.8121	18.8242	18.9161	18.8764	18.9303	18.9968	18.907	18.7624	18.9311	18.8863	18.7892	18.7572	18.9923	18.614	18.9347	18.8426	18.8588	18.8518	458246	522705	434045	488746	460270	464137	494669	481229	499572	523111	491558	444676	499851	484568	453019	443085	521514	401220	501101	470104
Alpha-1-macroglobulin	Q63041	(M)MMGASEVAQEVEVR(E)	24.71	2	92.6	768.363	33.87	19.3422	19.525	19.2897	19.3758	19.4261	19.3325	19.4717	19.4859	19.5675	19.4792	19.5077	19.3451	19.4972	19.4258	19.3392	19.2499	19.5887	19.2163	19.4183	19.4622	19.4334	19.4557	664628	754417	640883	680290	704430	660201	727056	734223	776977	730852	745446	665960	740032	704297	663232	623450	788474	609095	700628	722283
Alpha-1-macroglobulin	Q63041	(M)SAIPGAGYR(S)	17.8	2	92.2	446.238	22.35	20.1563	20.4998	20.2457	20.4148	20.2561	20.3048	20.3673	20.2312	20.3505	20.4064	20.3911	20.1954	20.3069	20.413	20.29	20.2339	20.48	20.0151	20.3552	20.3294	20.206	20.3093	1.16852e+06	1.48273e+06	1.24326e+06	1.3979e+06	1.25229e+06	1.29525e+06	1.35258e+06	1.23086e+06	1.33694e+06	1.38973e+06	1.37506e+06	1.20068e+06	1.29717e+06	1.39613e+06	1.28205e+06	1.23311e+06	1.4625e+06	1.05959e+06	1.34133e+06	1.3175e+06
Alpha-1-macroglobulin	Q63041	(M)SPDFLAVPVGSHEDSHCICGNER(K)	22.71	4	93.1	646.539	33.43	19.5086	19.7555	19.4586	19.6024	19.4995	19.281	19.6755	19.5538	19.7811	19.7406	19.6455	19.5416	19.6702	19.4584	19.4377	19.4613	19.6744	19.3028	19.621	19.4723	19.586	19.6081	745914	885117	720476	796011	741185	637023	837357	769605	900960	875991	820137	763154	834296	720390	710139	721844	836742	646729	806316	727369
Alpha-1-macroglobulin	Q63041	(N)LLIDQAVDK(D)	16.9	2	83.3	507.795	29.7	21.1102	21.0919	21.1842	20.9635	21.0556	21.0831	21.006	21.0881	20.9756	21.0455	21.1545	21.036	21.1324	20.9771	21.0943	21.177	21.0237	21.1178	21.0766	21.0592	21.0735	21.0874	2.2636e+06	2.2351e+06	2.38277e+06	2.04475e+06	2.17952e+06	2.22156e+06	2.10587e+06	2.22917e+06	2.06198e+06	2.16434e+06	2.33416e+06	2.1501e+06	2.29865e+06	2.06413e+06	2.23882e+06	2.37081e+06	2.13191e+06	2.27565e+06	2.21149e+06	2.18493e+06
Alpha-1-macroglobulin	Q63041	(N)LLIDQAVDK(D)	16.9	2	83.3	507.795	29.7 29.432005	18.5266	18.6418	18.3959	18.5226	18.4835	18.3876	18.725	18.6608	18.7724	18.6219	18.6455	18.55	18.5829	18.6335	18.5117	18.4279	18.6185	18.3181	18.5902	18.4401	18.5813	18.5818	377613	409022	344925	376579	366522	342946	433303	414426	447784	403402	410059	383790	392649	406668	373735	352664	402457	326812	394654	355642
Alpha-1-macroglobulin	Q63041	(N)MVIVDVK(M)	10.04	2	68.5	402.238	28.17	17.948	17.9062	18.0082	18.1867	17.8137	17.8611	18.0978	18.1624	18.0869	18.0521	17.9955	18.0743	17.9577	18.2302	17.8219	17.9424	18.1077	17.745	18.0725	18.0843	18.0217	18.113	252870	245647	263632	298351	230381	238087	280530	293376	278418	271775	261322	275992	254565	307496	231701	251888	282459	219667	275647	277926
Alpha-1-macroglobulin	Q63041	(N)SGSHVLPLEQGK(V)	17.03	3	82.7	417.895	24.18	16.254	16.4037	16.2413	16.3229	16.2333	16.2548	16.2949	16.272	16.4725	16.3136	16.3311	16.2753	16.3435	16.2981	16.2537	16.139	16.3628	15.9822	16.2352	16.284	16.2475	16.2222	78150.4	86700.1	77469.9	81975.7	77038.6	78196	80398.6	79133.7	90930.3	81449.7	82444.2	79315	83152.4	80579.9	78133.5	72166.1	84273.1	64734.4	77138.7	79794.2
Alpha-1-macroglobulin	Q63041	(N)SHGGFSSTQDTVVALQALSK(Y)	17.97	3	87	678.348	38.37	18.5692	18.6063	18.5209	18.6396	18.6103	18.547	18.5716	18.5729	18.5898	18.6033	18.6804	18.5801	18.6565	18.688	18.5756	18.487	18.6716	18.4145	18.5191	18.5977	18.6141	18.6209	388936	399075	376135	408402	400180	383007	389592	389941	394539	398249	420115	391883	413218	422321	390679	367390	417539	349385	375676	396698
Alpha-1-macroglobulin	Q63041	(N)TLLCPQDAELQENWTLDLPANVVEGSAR(A)	25.48	2	92.9	1570.27	49.08	18.462	18.5065	18.4534	18.5756	18.4714	18.4572	18.6784	18.595	18.677	18.5627	18.5974	18.5742	18.5497	18.4915	18.3859	18.4371	18.5663	18.2745	18.5372	18.4893	18.4955	18.4344	361092	372409	358940	390676	363447	359894	419516	395955	419123	387188	396634	390304	383727	368558	342529	354902	388176	317072	380408	367994
Alpha-1-macroglobulin	Q63041	(N)YQHSDGSYSTFGDR(G)	17.07	2	77.1	810.34	21.73	14.1992	14.4157	14.3468	14.5126	14.3435	14.4484	14.5727	14.4607	14.4971	14.5129	14.4468	14.3956	14.2843	14.616	14.2238	14.2607	14.3754	14.0319	14.2258	14.3503	14.3599	14.3246	18810.2	21854.9	20835.9	23373.8	20788.8	22356.9	24368	22547.9	23123.9	23378.8	22332.2	21552.6	19952.9	25111.2	19133.4	19629.5	21253.6	16750.5	19160.4	20886.3
Alpha-1-macroglobulin	Q63041	(P)THHFIK(K)	12.67	2	73.9	391.719	14.95	14.8676	15.2175	15.4976	15.4398	15.5991	15.5145	15.228	14.5931	14.7431	15.4681	15.1202	15.2064	15.0395	15.5847	15.2136	15.2163	15.3249	15.0306	15.3452	15.4172	15.3693	15.3689	29894.5	38098.8	46263.2	44446.9	49636.1	46807.7	38378.3	24714.3	27423.1	45326.4	35614.1	37807.8	33676.7	49142.2	37998.2	38067	41044.2	33469.8	41625	43755.5
Alpha-1-macroglobulin	Q63041	(Q)GAYLGPLPYK(G)	17.62	2	84	539.8	33.37	15.0718	15.2371	15.085	15.1912	14.7529	14.1162	15.1896	15.0617	15.2799	14.8162	15.2033	14.9736	15.2057	15.0532	15.05	14.8327	15.2303	14.853	15.0173	15.1038	15.0306	15.1087	34439.7	38621.5	34757	37410.9	27610.7	17758.7	37371.4	34199.4	39784	28849.1	37725.7	32174.6	37790.9	33999.8	33923.7	29179.2	38440.7	29594.1	33164.1	35213.5
Alpha-1-macroglobulin	Q63041	(Q)SIYNLLPQK(A)	17.06	2	88.3	538.311	36.4	17.675	17.5869	17.7529	17.7737	16.6784	17.1204	17.894	17.3077	17.5695	17.784	17.8001	17.4092	17.5262	17.8021	17.1336	17.5008	17.7399	17.4753	17.5629	17.3297	17.6799	17.6874	209275	196866	220872	224091	104884	142484	243568	162232	194513	225693	228226	174055	188762	228539	143785	185462	218903	182212	193627	164729
Alpha-1-macroglobulin	Q63041	(Q)VLLVDEK(G)	9.95	2	71.2	408.247	25.32	15.9427	15.8044	16.0673	16.1461	15.7865	15.9156	16.1817	15.9613	16.1367	16.0399	16.0879	16.1016	15.7735	16.133	15.7332	15.8734	16.0261	15.828	15.933	15.9589	15.9839	15.944	62984.9	57225.1	68666.8	72520.7	56519.3	61812.3	74330.7	63800.4	72049.7	67374.1	69652.5	70316.1	56013.2	71866	54472.8	60029.2	66732.5	58169.2	62560.4	63696.9
Alpha-1-macroglobulin	Q63041	(R)APSAEVEMTAY(V)	11.27	2	77.5	584.763	31.07	16.9104	16.9236	16.8999	16.9086	16.7202	16.8129	17.074	17.0801	17.2344	16.9341	17.1822	17.1375	17.036	17.0786	16.9085	16.6355	17.0283	16.7108	16.8937	16.9577	16.9703	16.9572	123181	124310	122284	123027	107964	115130	137974	138558	154195	125223	148719	144180	134386	138415	123018	101811	133668	107263	121763	127280
Alpha-1-macroglobulin	Q63041	(R)ATQSVLGDILGSAMQNLQN(L)	13.62	2	76.9	980.494	55.13	17.5517	17.5905	17.6315	17.8252	17.4266	17.4204	17.7689	17.7357	17.8999	17.4817	17.8326	17.8325	17.6009	17.8343	17.5355	17.6148	17.6438	17.382	17.5402	17.4908	17.4726	17.445	192128	197360	203056	232237	176164	175411	223348	218268	244572	183026	233423	233408	198793	233695	189981	200713	204792	170810	190602	184184
Alpha-1-macroglobulin	Q63041	(R)DLSSSDLTTASK(I)	22.82	2	92.7	612.801	23.53	20.9763	21.348	21.0552	21.1595	21.1386	21.1097	21.1494	21.1958	21.0908	21.1433	21.1429	21.0296	21.3079	21.2095	21.1928	21.0324	21.291	20.9834	21.1547	21.1161	21.099	21.1573	2.06303e+06	2.66931e+06	2.17901e+06	2.34235e+06	2.30855e+06	2.26277e+06	2.32604e+06	2.40198e+06	2.23343e+06	2.31615e+06	2.3155e+06	2.14056e+06	2.59602e+06	2.42499e+06	2.39698e+06	2.14478e+06	2.56579e+06	2.07322e+06	2.3346e+06	2.27294e+06
Alpha-1-macroglobulin	Q63041	(R)DLSSSDLTTASK(I)	22.82	2	92.7	612.801	23.53 23.812	-1.19027	17.3682	-1.13296	13.9322	14.3807	14.8603	-1.14898	14.5096	-1.12813	14.8121	14.0462	14.6918	-1.11563	14.5218	-1.08826	14.948	14.7417	14.3414	-1.07872	-1.08032	13.8848	13.7127	0.43822	169179	0.455979	15631.3	21332.1	29744.3	0.450942	23325.9	0.457508	28766.4	16916.9	26464.9	0.461489	23523.6	0.470327	31607.8	27396.7	20758	0.473448	0.472925
Alpha-1-macroglobulin	Q63041	(R)ENGCFQQSGSLLNN(A)	10.39	2	78.6	784.344	29.88	14.322	14.7202	14.4838	14.717	14.4542	14.532	14.8038	14.8583	14.321	14.4384	14.3657	14.5897	14.6732	14.5327	14.5949	14.501	14.4305	14.4431	14.5852	14.4306	14.4495	14.6791	20481.5	26991.1	22912.5	26931.9	22446	23689.7	28601.5	29703.3	20466.6	22201.7	21111.3	24656.1	26125.8	23701.4	24746.7	23186.3	22080	22274.4	24580.5	22082.3
Alpha-1-macroglobulin	Q63041	(R)EnGCFQQSGSLLNNAMK(G)	18.54	3	91.6	633.617	34.65	18.1059	18.4631	18.147	18.2728	18.2448	18.248	18.1857	18.2594	18.4233	18.1151	18.1788	18.0917	18.391	18.2356	18.0866	18.1205	18.3325	18.2103	18.1137	18.2294	18.1907	18.2889	282109	361376	290266	316710	310618	311317	298148	313775	351529	283924	296733	279349	343752	308651	278357	284984	330079	303274	283641	307334
Alpha-1-macroglobulin	Q63041	(R)GEAFILK(A)	16.75	2	82.8	389.229	30.48	20.322	20.7253	20.4685	20.5368	20.5524	20.5407	20.362	20.4127	20.3626	20.3787	20.3392	20.2885	20.5761	20.5054	20.5736	20.4177	20.6956	20.3371	20.4419	20.4784	20.4375	20.4512	1.31076e+06	1.73358e+06	1.45085e+06	1.52126e+06	1.53778e+06	1.52535e+06	1.3476e+06	1.39589e+06	1.34815e+06	1.36337e+06	1.3265e+06	1.28069e+06	1.56322e+06	1.4885e+06	1.56054e+06	1.40071e+06	1.69822e+06	1.3246e+06	1.42438e+06	1.46089e+06
Alpha-1-macroglobulin	Q63041	(R)GSIFNSGSHVLPLEQGK(V)	23.81	3	91.3	590.644	36.15	21.5006	21.718	21.6349	21.7529	21.6546	21.6798	21.6598	21.5712	21.6437	21.67	21.6335	21.5435	21.7261	21.7894	21.6604	21.5837	21.7752	21.4788	21.6592	21.6721	21.6821	21.6829	2.96698e+06	3.44969e+06	3.25648e+06	3.53413e+06	3.30136e+06	3.35953e+06	3.31331e+06	3.11582e+06	3.27652e+06	3.33661e+06	3.25335e+06	3.05663e+06	3.46899e+06	3.62471e+06	3.31459e+06	3.14306e+06	3.58901e+06	2.92246e+06	3.31192e+06	3.34148e+06
Alpha-1-macroglobulin	Q63041	(R)GSIFnSGSHVLPLEQGK(V)	24.7	3	93.9	590.972	36.98	17.383	17.6586	17.4569	17.4815	17.466	17.4135	17.4888	17.444	17.4714	17.4463	17.3332	17.3754	17.6183	17.3854	17.5139	17.3315	17.5449	17.1958	17.4352	17.4348	17.4523	17.523	170922	206909	179902	182998	181043	174578	183927	178306	181725	178588	165128	170026	201204	171213	187161	164929	191224	150128	177228	177170
Alpha-1-macroglobulin	Q63041	(R)HSQGNTWLTAF(V)	15.12	2	92.4	631.302	42.83	18.6813	18.5558	18.8185	18.7668	18.5762	18.8368	18.7127	18.6066	18.8646	18.6576	18.8709	18.7914	18.5814	18.7845	18.5728	18.6137	18.6525	18.4438	18.623	18.6808	18.6236	18.7061	420381	385347	462318	446029	390843	468224	429633	399161	477324	413522	479400	453695	392254	451552	389913	401126	412057	356560	403735	420228
Alpha-1-macroglobulin	Q63041	(R)HSQGNTWLTAFVLK(A)	16.91	3	87.8	534.619	45.57	15.9027	15.3468	16.6695	16.4274	16.378	16.749	16.1622	15.2421	15.4505	16.12	15.9484	16.1404	15.5224	16.4989	16.0738	16.2027	16.5756	16.2472	16.5586	16.4456	16.3852	16.3775	61260.1	41673	104238	88134.7	85166.4	110139	73335.8	38756	44777.8	71222.2	63234.8	72233.7	47065.4	92610.4	68973.9	75421.7	97669.7	77784.2	96526	89253.3
Alpha-1-macroglobulin	Q63041	(R)IFQWQNVDLPGGLHQLSFPLSVEPALGIYK(V)	22.91	3	91.5	1122.93	54.97	16.7672	-1.24268	17.5755	17.4641	16.3531	17.1356	17.1512	-1.12499	16.2433	17.2766	16.5008	17.1821	-1.11563	17.2816	16.1348	16.7428	17.2498	17.0755	17.3408	16.8588	16.736	16.6091	111537	0.422587	195318	180813	83708.1	143994	145555	0.458504	77575.2	158775	92733.4	148709	0.461489	159323	71956.7	109667	155848	138114	165992	118854
Alpha-1-macroglobulin	Q63041	(R)IFSPSR(S)	18.55	2	93.2	353.698	19.77	20.794	21.0344	20.8134	20.9396	20.8144	20.853	20.9073	20.9279	20.9409	20.9375	20.9217	20.7787	20.9515	20.9607	20.9136	20.8256	21.0239	20.7093	20.861	20.8507	20.8082	20.8868	1.81814e+06	2.14769e+06	1.84274e+06	2.01118e+06	1.84401e+06	1.89404e+06	1.96662e+06	1.99492e+06	2.01299e+06	2.00822e+06	1.9864e+06	1.79893e+06	2.02789e+06	2.04084e+06	1.97519e+06	1.85835e+06	2.1322e+06	1.71448e+06	1.90459e+06	1.89092e+06
Alpha-1-macroglobulin	Q63041	(R)IHFLLNED(A)	10.11	2	76.8	500.759	36.78	15.4615	15.5461	15.516	15.6387	15.5153	15.3672	15.6263	15.5448	15.6211	15.5353	15.5157	15.4753	15.6599	15.5982	15.527	15.3994	15.5367	15.2359	15.5094	15.5171	15.5078	15.4651	45121.3	47844.9	46857.7	51015.7	46833.8	42267	50580.4	47804.1	50398.7	47489.5	46846.6	45553.9	51771.2	49603.5	47217.1	43219.4	47536.4	38590	46643.1	46893.4
Alpha-1-macroglobulin	Q63041	(R)IHFLLnEDALK(D)	15.66	3	87	438.575	39.38	13.5568	14.4667	15.0759	14.5546	14.9178	14.8844	14.9823	14.2484	15.0586	14.346	14.0904	14.3562	14.3527	14.4325	14.2536	14.2691	14.6271	14.6955	14.2127	14.4942	14.2803	14.7783	12050.2	22641.8	34538.6	24063.7	30953.7	30244.9	32368.2	19463	34126.9	20825	17443.3	20972.9	20921.6	22111.6	19532.2	19743.4	25304.6	26532.8	18987.2	23078.3
Alpha-1-macroglobulin	Q63041	(R)IHVSLEM(S)	8.84	2	75.1	414.718	34.73	15.9569	16.0015	16.2298	16.3264	16.2785	16.09	15.9791	15.998	16.2528	15.9059	15.8036	16.069	16.279	16.2963	15.9347	16.0741	16.0651	15.825	16.2302	16.167	16.1084	16.0089	63606.3	65603.3	76851.6	82176.2	79491.3	69756	64592.1	65443.7	78085.2	61396.1	57195.1	68746.1	79519.2	80476.8	62633.9	68991.6	68562.9	58048.2	76874.1	73580.6
Alpha-1-macroglobulin	Q63041	(R)IHVSLEmSPDFLAVPVGSHEDSHCICGNER(K)	26	5	100	682.514	38.07	15.5088	-1.24268	16.1576	15.9915	16.0842	16.0354	15.486	-1.12499	14.5223	15.5486	15.3765	15.5432	14.2206	15.8478	15.4387	15.6419	15.7112	15.827	15.5905	16.0037	15.9389	15.9782	46625.7	0.422587	73099.3	65152	69473.1	67163	45894.2	0.458504	23531	47927.5	42537.7	47748.5	19090.4	58973.3	44413	51131.2	53647	58130.3	49339.9	65706.4
Alpha-1-macroglobulin	Q63041	(R)LADLPGNYITK(V)	21.63	2	97.3	602.832	32.4	21.3054	21.5644	21.2766	21.3699	21.338	21.326	21.365	21.4615	21.434	21.3929	21.4021	21.2683	21.5149	21.4313	21.3532	21.3164	21.5595	21.1998	21.3708	21.3265	21.3741	21.3792	2.59151e+06	3.10121e+06	2.54029e+06	2.71009e+06	2.6508e+06	2.62882e+06	2.7009e+06	2.88777e+06	2.83314e+06	2.75361e+06	2.77121e+06	2.52585e+06	2.99653e+06	2.82791e+06	2.67897e+06	2.61145e+06	3.09071e+06	2.40867e+06	2.71181e+06	2.6297e+06
Alpha-1-macroglobulin	Q63041	(R)LLLQEVR(L)	18.42	2	89.8	435.774	30.7	21.8497	22.001	21.9077	21.9933	21.9378	21.9772	21.9561	21.9195	21.9686	21.8751	21.9669	21.8747	21.9749	22.0035	21.9266	21.8622	22.0909	21.7723	21.9464	21.9417	21.9453	21.958	3.77944e+06	4.19711e+06	3.93428e+06	4.17499e+06	4.01732e+06	4.12847e+06	4.06866e+06	3.96675e+06	4.10409e+06	3.84639e+06	4.09926e+06	3.84539e+06	4.12211e+06	4.2045e+06	3.98631e+06	3.81215e+06	4.46713e+06	3.58188e+06	4.04147e+06	4.02808e+06
Alpha-1-macroglobulin	Q63041	(R)NALFCLET(A)	12.81	2	88.3	484.231	40.67	15.9171	16.0727	15.7746	15.8264	16.0017	15.7199	15.8751	15.9922	16.1342	15.7417	15.7553	15.79	16.0775	15.8964	15.9484	15.7989	16.0165	15.6355	15.8805	15.8783	15.8957	15.8866	61876.2	68922.7	56058.5	58107.9	65611.2	53972.9	60098.9	65181.9	71927.2	54794	55313.3	56657.5	69152.2	60993.5	63234.5	57009.2	66290.2	50905.3	60326.2	60233.2
Alpha-1-macroglobulin	Q63041	(R)PGLPFFGQVLLVDEK(G)	28	2	100	829.961	53.03	19.6012	19.4134	20.0398	19.9483	19.5795	-1.15267	19.8432	-1.12499	19.6175	19.7282	19.4255	19.8427	-1.11563	19.9926	19.5672	19.5917	19.8339	19.6592	19.7541	19.6946	19.7075	19.6839	795360	698259	1.07792e+06	1011634	783479	0.449792	940577	0.458504	804347	868520	704158	940257	0.461489	1.04321e+06	776782	790129	934554	827973	884251	848506
Alpha-1-macroglobulin	Q63041	(R)PLSPSALIAVEIK(G)	26.02	2	97.7	669.406	43.35	18.5147	18.594	18.6955	18.94	18.2794	18.375	18.5754	18.6575	18.6508	18.55	18.0963	18.603	18.6985	18.8094	18.327	18.6068	18.7534	18.659	18.5982	18.5675	18.5748	18.5397	374515	395677	424541	502941	318167	339964	390623	413490	411569	383806	280242	398176	425402	459413	328836	399200	441900	413932	396847	388498
Alpha-1-macroglobulin	Q63041	(R)PNSNMVIVDVK(M)	13.45	2	62.9	608.324	30.63	15.3349	15.3855	15.5501	15.6375	15.3072	15.3124	15.5132	15.4678	15.4979	15.4383	15.4998	15.5365	15.5643	15.559	15.3487	15.5136	15.7011	15.2397	15.4764	15.4271	15.5207	15.4763	41329.4	42803.9	47979.5	50975.1	40544.2	40689.1	46768.1	45318.1	46275.1	44401.4	46333.6	47528.2	48452.6	48274.7	41727	46779.5	53273.5	38689.5	45587.8	44057.7
Alpha-1-macroglobulin	Q63041	(R)QLNYQHSDGSYSTFGDR(G)	20.4	3	81.4	658.957	26.48	20.597	20.9286	20.701	20.8904	20.8608	20.7655	20.7485	20.6688	20.6518	20.8216	20.7754	20.5838	20.8294	20.9045	20.8015	20.7451	20.9283	20.5799	20.7691	20.7529	20.7796	20.7241	1.58602e+06	1.99589e+06	1.7046e+06	1.94367e+06	1.90423e+06	1.7826e+06	1.76168e+06	1.667e+06	1.64742e+06	1.85326e+06	1.79485e+06	1.57162e+06	1.86323e+06	1.96284e+06	1.82763e+06	1.75755e+06	1.99543e+06	1.56732e+06	1.78697e+06	1.767e+06
Alpha-1-macroglobulin	Q63041	(R)qLNYQHSDGSYSTFGDR(G)	21.49	2	86.2	979.419	31.02	17.577	17.8806	17.6029	17.6895	17.6956	17.6688	17.6374	17.6096	17.6065	17.6859	17.6049	17.5105	17.7269	17.6807	17.7207	17.497	17.7616	17.3824	17.6252	17.623	17.6486	17.7188	195524	241318	199063	211379	212285	208368	203886	199997	199563	210849	199338	186714	216929	210091	216011	184973	222220	170858	202174	201856
Alpha-1-macroglobulin	Q63041	(R)SEVLESLNK(D)	19.16	2	89.2	509.774	26.13	19.6029	19.7196	19.7196	19.8986	19.7099	19.7323	19.7493	19.7294	19.6373	19.7852	19.8439	19.5916	19.7398	19.9071	19.625	19.6859	19.9189	19.5661	19.7267	19.7409	19.7319	19.7137	796246	863362	863369	977421	857573	870983	881341	869266	815469	903501	941021	790075	875537	983179	808545	843452	991228	776209	867606	876170
Alpha-1-macroglobulin	Q63041	(R)TEVNTNHVLIYIEK(L)	22.24	2	93.9	836.949	34.32	19.894	19.7845	20.224	20.1898	20.0794	20.1527	20.0005	19.9024	19.8136	20.1602	19.5151	19.9954	19.9247	20.2137	19.8967	19.8216	20.119	19.8938	20.1985	20.0408	20.1181	20.027	974305	903071	1.22468e+06	1.19597e+06	1.10792e+06	1.16568e+06	1.0489e+06	979990	921496	1.17171e+06	749274	1.04524e+06	995241	1.21597e+06	976150	926588	1.13871e+06	974181	1.20328e+06	1.07865e+06
Alpha-1-macroglobulin	Q63041	(R)TEVNTnHVLIYIEK(L)	22.34	2	92.3	837.441	33.83	16.4067	16.4114	16.7221	16.6902	16.5055	16.6131	16.4356	16.4579	16.4791	16.5149	16.016	16.4505	16.5067	16.6416	16.3367	16.4107	16.5421	16.411	16.5488	16.6532	16.7104	16.5073	86874.9	87160.3	108110	105744	93033	100237	88633.7	90015.5	91351.2	93645.8	66264.7	89554.8	93110.9	102242	82762.9	87116.5	95427.7	87136.4	95868.9	103068
Alpha-1-macroglobulin	Q63041	(R)TSSMMMMGASEVAQEVEVR(E)	28.77	2	96.6	1036.96	43.15	15.7416	15.8273	16.0217	15.858	15.5774	16.3572	15.5259	15.1083	15.4713	15.806	15.4919	15.7424	15.6998	15.6621	15.5021	15.8093	15.8034	15.9968	15.868	16.1555	15.5042	16.0568	54788.8	58141.7	66530	59390.9	48894.2	83947	47181.2	35321.8	45426.9	57291.2	46081.5	54817.7	53222.6	51851.6	46409.9	57420.6	57187	65391.1	59805.9	72993.3
Alpha-1-macroglobulin	Q63041	(R)VEPGMAPVAK(L)	24.14	2	95	499.771	21.2	21.1101	21.2568	21.0831	21.1993	21.1203	21.0634	21.1227	21.1049	21.175	21.2479	21.2126	21.056	21.3106	21.21	21.1819	21.0795	21.341	21.0291	21.1949	21.0951	21.1098	21.2013	2.26342e+06	2.50571e+06	2.22153e+06	2.40785e+06	2.27947e+06	2.1913e+06	2.28325e+06	2.2553e+06	2.36764e+06	2.49032e+06	2.43006e+06	2.18009e+06	2.60099e+06	2.42576e+06	2.37894e+06	2.21591e+06	2.65635e+06	2.13992e+06	2.40048e+06	2.23998e+06
Alpha-1-macroglobulin	Q63041	(R)YCPMYQAYPPLPY(V)	12.97	2	84.8	831.87	43.38	18.5329	18.6189	18.4615	18.7136	18.4697	18.4114	18.7199	18.6739	18.7712	18.6098	18.6125	18.5273	18.6153	18.5775	18.4772	18.5389	18.5815	18.3919	18.553	18.6067	18.5332	18.6307	379277	402567	360967	429892	363012	348636	431759	418220	447409	400035	400808	377821	401578	391186	364909	380850	392270	343974	384606	399186
Alpha-1-macroglobulin	Q63041	(R)YCPMYQAYPPLPYVGEPQALAM(S)	14.44	2	84.9	1280.09	50.33	18.4702	18.7099	18.3293	18.598	18.6904	18.5027	18.4598	18.3844	18.5801	18.3529	18.2812	18.1886	18.7316	18.7	18.7393	18.6368	18.8592	18.2212	18.3708	18.6653	18.6319	18.3127	363144	428790	329365	396793	423015	371434	360552	342188	391882	334794	318558	298761	435299	425856	437607	407596	475522	305578	338974	415734
Alpha-1-macroglobulin	Q63041	(R)YVVLVPSELYAGVPEK(V)	20.53	3	96.7	588.326	43.55	21.4803	21.6999	21.5317	21.6825	21.5566	21.5719	21.591	21.6537	21.6004	21.5897	21.5972	21.4848	21.6862	21.6998	21.6449	21.5188	21.7534	21.3987	21.5842	21.6173	21.6078	21.6172	2.92557e+06	3.4067e+06	3.0317e+06	3.36564e+06	3.08451e+06	3.11746e+06	3.15897e+06	3.29932e+06	3.17965e+06	3.15611e+06	3.17243e+06	2.93474e+06	3.37432e+06	3.40643e+06	3.27916e+06	3.00477e+06	3.53538e+06	2.76481e+06	3.14405e+06	3.217e+06
Alpha-1-macroglobulin	Q63041	(S)ALIAVEIK(G)	16.1	2	85.8	428.779	33.95	16.5264	16.3981	16.4867	16.8413	16.1117	16.1566	16.4038	16.56	16.5574	16.4811	15.7759	16.4835	16.5249	16.5887	16.0034	16.2877	16.4328	16.2901	16.5206	16.5029	16.4004	16.4029	94395.6	86358.6	91832.7	117414	70811.8	73052	86701.4	96614.8	96443.7	91473.1	56107	91629.8	94292.1	98562.2	65688.7	79998.5	88464.8	80133.7	94014.8	92867.9
Alpha-1-macroglobulin	Q63041	(S)AQSLPASDTHLTVK(A)	16.53	3	85.3	489.932	25.23	15.9768	16.3002	16.0251	16.2708	15.9902	15.9276	16.241	16.0974	16.3729	15.9606	16.0844	15.9333	16.1196	16.0668	15.9408	15.784	16.1504	15.7154	15.9391	15.9972	15.9384	15.9953	64491.5	80696.4	66684.2	79068.6	65091	62330	77452.9	70111.7	84865.9	63770.8	69484.9	62575	71202.6	68640.9	62900.5	56422.9	72734.9	53803.6	62828.9	65410.3
Alpha-1-macroglobulin	Q63041	(S)ELYAGVPEK(V)	18.04	2	94.6	503.266	24.8	17.5341	17.8461	17.6878	17.6993	17.7849	17.7542	17.8821	17.9184	17.916	17.7021	17.753	17.6739	17.9502	17.9114	17.6938	17.3194	17.7112	17.5276	17.6027	17.894	17.5851	17.7322	189791	235613	211135	212824	225837	221080	241572	247736	247310	213239	220901	209109	253254	246523	212020	163556	214588	188950	199046	243568
Alpha-1-macroglobulin	Q63041	(S)ISNSQESHVYTK(A)	19.88	3	88.7	464.897	15.82	15.0561	15.172	14.9534	15.1003	15.0485	14.7439	15.1746	15.0868	15.2701	15.1791	15.0876	15.0113	15.1856	15.0245	15.0204	14.9102	15.1047	14.8691	15.0869	15.0224	15.0895	15.0408	34066.3	36915.9	31726.1	35126.3	33888.4	27439.1	36984.5	34799.6	39515	37098.5	34819.1	33026.4	37267.5	33329.1	33235.6	30790	35234.7	29925.8	34802.6	33279.8
Alpha-1-macroglobulin	Q63041	(S)SFTISR(P)	15.49	2	85.9	355.695	23.15	16.6363	16.6816	16.4535	16.7192	16.4693	16.3108	16.7345	16.6086	16.8347	16.7046	16.6975	16.5847	16.6531	16.6414	16.4867	16.4337	16.6716	16.419	16.6116	16.5939	16.6356	16.6287	101868	105117	89742.6	107887	90732.8	81289.6	109037	99928.2	116879	106801	106278	98283.5	103056	102229	91834.2	88517.3	104386	87621.4	100139	98915.1
Alpha-1-macroglobulin	Q63041	(T)AVDQSVLLLK(P)	23.44	2	98.6	543.332	34.63	18.4268	18.1285	18.2185	18.3043	18.3273	18.3247	18.3587	18.4021	18.3438	18.3333	18.3868	18.429	18.3478	18.3512	18.3433	18.335	18.2488	18.2418	18.3294	18.351	18.3507	18.2764	352395	286574	305003	323710	328907	328304	336130	346403	332684	330268	342745	352936	333599	334388	332567	330660	311479	309987	329381	334356
Alpha-1-macroglobulin	Q63041	(T)AWASISNSQESHVYTK(A)	19.98	2	84.4	904.434	27.05	16.9593	16.8818	17.118	16.9338	16.79	16.7157	16.9919	16.8548	16.9568	16.8921	16.9992	16.7491	17.1146	16.9707	16.932	16.8547	17.1075	16.7416	16.9093	16.7946	17.0495	16.9417	127427	120761	142238	125197	113320	107629	130335	118523	127204	121625	131004	110149	141912	128440	125033	118517	141208	109578	123089	113680
Alpha-1-macroglobulin	Q63041	(V)NEEESVHWQR(P)	18.58	2	85	657.297	26.22	13.6695	13.6555	13.5682	13.9669	13.6625	13.6973	13.8363	13.9503	13.8029	13.819	13.7168	13.6924	13.6709	13.7704	13.53	13.6006	13.8143	13.6203	13.7395	13.7138	13.7643	13.725	13029.1	12904.1	12145.9	16012.2	12966.8	13283.3	14626.8	15828.9	14291.7	14451.7	13463.8	13237.6	13042.1	13973.3	11828.7	12422.1	14404.8	12592.6	13677.4	13436.3
Alpha-1-macroglobulin	Q63041	(V)PGLVTMK(V)	11.55	2	76.4	373.217	30.83	16.6397	16.7983	16.656	16.8116	16.5866	16.6618	16.6478	16.7272	16.6661	16.7249	16.6384	16.6298	16.7727	16.7801	16.6275	16.61	16.8468	16.56	16.6496	16.6359	16.7019	16.7232	102105	113974	103268	115025	98418.6	103682	102682	108489	103993	108319	102013	101404	111963	112541	101246	100026	117869	96614.5	102812	101835
Alpha-1-macroglobulin	Q63041	(Y)AFALAGNR(A)	13.28	2	86.6	410.227	24.82	16.7893	17.1332	17.1145	17.1405	16.3116	16.8866	17.0679	16.6831	16.9475	17.143	17.0222	16.9389	16.7678	17.1283	16.8885	16.7234	16.9766	16.5604	16.9031	16.9521	17.0444	16.9642	113265	143750	141901	144480	81336	121166	137387	105225	126385	144733	133104	125640	111586	143266	121323	108206	128962	96642.6	122558	126790
Alpha-1-macroglobulin	Q63041	(Y)IGERPNSNMVIVDVK(M)	16.59	3	79.9	557.635	30.68	15.3882	15.2458	15.5129	15.4948	15.0872	15.2198	15.4814	15.5227	15.576	15.3526	15.3632	15.617	15.3167	15.5166	15.1388	15.2019	15.3752	15.1843	15.4476	15.3614	15.3588	15.4374	42886.8	38855.2	46756.1	46175.5	34808.6	38159.5	45747.6	47076	48848.6	41840.2	42148.5	50254.8	40812.2	46876	36078.3	37690.2	42501.8	37233	44687.3	42097
Alpha-1-macroglobulin	Q63041	(Y)IYIEK(T)	16.93	2	94.6	333.197	19.75	18.4083	18.4128	18.3599	18.5573	18.2605	18.3289	18.5371	18.5056	18.6316	18.4919	18.6659	18.6907	18.4281	18.5186	18.3061	18.306	18.4223	18.1943	18.3998	18.4048	18.3999	18.4693	347888	348986	336412	385758	314024	329256	380380	372163	406138	368662	415907	423121	352697	375548	324094	324081	351300	299929	345855	347043
Alpha-1-macroglobulin	Q63041	(Y)LGPLPYK(G)	16.58	2	86.5	394.239	28.67	16.6611	16.5486	16.5899	16.6812	16.623	16.6564	16.9096	16.7224	16.8501	16.5193	16.657	16.6646	16.836	16.5795	16.4757	16.5314	16.7754	16.3994	16.7607	16.6436	16.7087	16.7364	103632	95856.2	98637.7	105086	100933	103297	123113	108131	118135	93930.1	103336	103881	116985	97929.6	91131.9	94722.4	112176	86441.5	111038	102384
Alpha-1-macroglobulin	Q63041	(Y)NLLPQK(A)	12.04	2	75.6	356.721	21.7	15.9496	15.8581	15.9523	16.2487	15.6687	15.9287	16.1462	15.9757	16.0763	16.0433	16.1182	16.0534	15.8492	16.1431	15.6415	15.7919	16.0045	15.737	15.8974	15.9605	15.9335	15.8948	63286	59398.9	63404.3	77864.6	52089.1	62376.3	72523.8	64441.3	69093.4	67534.4	71132.1	68004.9	59032.3	72371.1	51117.9	56733.3	65741.5	54614.5	61036.4	63764.1
Alpha-1-macroglobulin	Q63041	(Y)SAPFSSDSEQGNA(-)	10.84	2	78.5	648.771	21.9	15.8387	15.8357	15.7713	16.0549	15.7918	15.8641	16.1022	16.101	16.0062	16.0277	16.0734	15.9552	15.836	16.0519	15.6393	15.7384	15.8571	15.5733	15.8031	15.8121	15.9091	15.8765	58604.9	58482.3	55928	68079.6	56728.3	59643.7	70348.8	70288.3	65820.3	66807	68955.8	63530.2	58494.6	67934.5	51038.9	54667.3	59357.1	48757.1	57175	57531.9
Alpha-1-macroglobulin	Q63041	(Y)SNLLIDQAVDK(D)	19.46	2	88.3	608.333	31.82	16.4137	16.383	16.4125	16.5243	16.3144	16.3986	16.527	16.4476	16.466	16.4873	16.5434	16.4166	16.496	16.4429	16.3401	16.3873	16.4624	16.3043	16.4441	16.4617	16.4301	16.4295	87298.6	85462.7	87226.9	94258.3	81496	86389.3	94431.5	89377.6	90523.5	91871.7	95515.2	87475.7	92427.8	89084.8	82957.7	85718.7	90296.4	80925.5	89160.6	90251.2
Alpha-1-macroglobulin	Q63041	(Y)TILPNEELIADVQK(F)	24.1	2	96.3	791.938	38.98	20.5465	20.6561	20.512	20.6885	20.5207	20.4702	20.7265	20.7419	20.7726	20.6498	20.7388	20.6627	20.6541	20.6626	20.5017	20.4928	20.6055	20.3049	20.6175	20.6113	20.645	20.6096	1.53152e+06	1.65234e+06	1.49534e+06	1.68985e+06	1.5043e+06	1.45255e+06	1.73497e+06	1.75356e+06	1.79129e+06	1.64513e+06	1.74987e+06	1.65989e+06	1.65012e+06	1.65984e+06	1.48464e+06	1.47555e+06	1.59538e+06	1.29536e+06	1.60869e+06	1.6018e+06
Alpha-1-macroglobulin	Q63041	(Y)VLLAYLTSASSR(P)	22.07	2	93.9	640.864	38.87	14.1689	14.1299	14.5451	14.4778	14.2229	14.5613	14.4269	14.3546	14.2255	14.295	14.3124	14.4639	14.0681	14.5914	14.317	14.1941	14.5247	14.303	14.395	14.4236	14.2051	14.3812	18418.4	17928.3	23905.6	22816.5	19121.8	24176.8	22025.8	20949.5	19155.4	20101.8	20344.5	22598.2	17176.1	24686.1	20409.8	18743.8	23571	20213.3	21544.2	21975.4
Alpha-2-HS-glycoprotein	P24090	(A)PQGAGLGFR(E)	9.55	2	74.5	451.746	25.35	14.9053	15.0235	14.9514	13.9848	14.9682	15.0167	14.9591	15.1579	15.1338	14.7152	14.858	14.7247	15.1557	14.847	15.1711	15.1141	-1.17265	14.9548	14.2031	15.0477	-1.09908	14.9066	30685.9	33307.1	31683.2	16212.3	32054.1	33148.8	31853.2	36558.4	35952.4	26898.2	29696.9	27075.2	36501.9	29471.4	36893.9	35465.9	0.443606	31758.3	18860.7	33870.4
Alpha-2-HS-glycoprotein	P24090	(A)SVESASGEVLHSPK(V)	23.4	2	91.6	713.862	23.82	17.9052	17.7264	17.5976	17.7012	17.8505	17.6134	17.8884	17.9402	18.0522	17.8169	17.7272	17.7874	17.8022	17.6199	17.7705	17.5571	17.4897	17.6015	17.7398	17.752	17.7252	17.724	245481	216852	198343	213106	236337	200520	242629	251498	271802	230893	216977	226232	228562	201428	223597	192843	184042	198879	218890	220741
Alpha-2-HS-glycoprotein	P24090	(D)CDFHILK(Q)	17.59	3	83.4	311.493	27.93	15.0118	14.9054	15.0631	15.0661	15.0832	15.2281	15.3123	14.6327	15.2163	15.0504	15.1438	14.9851	14.8797	14.9867	14.955	14.8517	15.0185	15.1904	15.0767	15.0556	14.9571	15.09	33037	30688.7	34232.6	34304.2	34713.5	38381.7	40686.7	25402.5	38066.9	33932.8	36202.2	32430.5	30147.2	32467.5	31762.1	29567.1	33191.9	37389.7	34557	34055.8
Alpha-2-HS-glycoprotein	P24090	(F)VIAATDCTGQEVTDPAK(C)	26.23	2	96.6	888.428	23.77	16.9282	16.7523	16.7678	16.9338	16.7895	16.8096	17.1696	17.1022	17.2243	17.0489	17.0168	17.021	16.7921	16.6742	16.6281	16.6556	16.6942	16.7273	16.9983	16.9822	16.7311	16.8389	124709	110395	111585	125193	113275	114864	147420	140689	153123	135588	132608	132996	113481	104578	101287	103238	106037	108498	130919	129462
Alpha-2-HS-glycoprotein	P24090	(H)AVEGDCDFHILK(Q)	17.79	3	85.1	468.559	31.15	15.2871	15.2635	15.4589	15.3032	15.536	15.5395	15.583	15.5036	15.451	15.6011	15.43	15.3375	15.2725	15.4685	15.1393	15.3306	15.1072	15.211	15.6419	15.778	15.4385	15.4867	39983.2	39334.4	45040.7	40431.4	47511.2	47628.5	49086.4	46456.5	44794.6	49704.8	44144.8	41405.1	39580.5	45341.1	36090.6	41205.5	35296.4	37927.8	51129.1	56188.3
Alpha-2-HS-glycoprotein	P24090	(K)ATLIHR(L)	20.33	2	88.6	355.719	16.2	20.5801	20.4614	20.5412	20.5866	20.6503	20.5853	20.7048	20.6379	20.6948	20.5695	20.6001	20.5963	20.5364	20.4977	20.5683	20.5247	20.5039	20.6746	20.5013	20.6021	20.5306	20.54	1.56762e+06	1.44379e+06	1.52584e+06	1.5747e+06	1.64573e+06	1.57328e+06	1.70908e+06	1.63171e+06	1.69731e+06	1.55604e+06	1.58948e+06	1.58525e+06	1.5208e+06	1.48058e+06	1.55483e+06	1.50854e+06	1.48688e+06	1.6737e+06	1.48429e+06	1.59167e+06
Alpha-2-HS-glycoprotein	P24090	(K)CNLLAEK(Q)	22.12	2	94	424.221	22.75	21.2498	21.2415	21.1587	21.1742	21.324	21.2891	21.3292	21.4067	21.3229	21.3036	21.3227	21.2748	21.3349	21.1239	21.242	21.2012	21.1513	21.263	21.2267	21.2073	21.1889	21.1957	2.49361e+06	2.47938e+06	2.34104e+06	2.36636e+06	2.62521e+06	2.56238e+06	2.63475e+06	2.78009e+06	2.62329e+06	2.58834e+06	2.62288e+06	2.53723e+06	2.64512e+06	2.28519e+06	2.48024e+06	2.41098e+06	2.32909e+06	2.51652e+06	2.45404e+06	2.42115e+06
Alpha-2-HS-glycoprotein	P24090	(K)LVEISR(A)	14.4	2	92.4	358.719	21.12	21.9516	21.8323	21.8375	21.8423	21.9226	21.9015	22.0562	22.0911	22.0961	21.9777	21.9957	21.8838	21.9189	21.7477	21.8791	21.807	21.8242	21.9447	21.9339	21.8678	21.8829	21.8671	4.0558e+06	3.73405e+06	3.74747e+06	3.76011e+06	3.97531e+06	3.91745e+06	4.36094e+06	4.4676e+06	4.48311e+06	4.12999e+06	4.18168e+06	3.86972e+06	3.96508e+06	3.52148e+06	3.8572e+06	3.66922e+06	3.71302e+06	4.03667e+06	4.00656e+06	3.82711e+06
Alpha-2-HS-glycoprotein	P24090	(K)QYGFCK(A)	13.36	2	57.5	401.681	21.23	19.7446	19.7518	19.6734	19.6735	19.8098	19.7609	19.7767	19.7774	19.812	19.7303	19.727	19.6662	19.6815	19.4892	19.7494	19.6584	19.6462	19.7842	19.7101	19.7229	19.7051	19.7087	878425	882843	836147	836217	919061	888423	898208	898622	920453	869810	867804	831965	840880	735919	881386	827476	820542	902898	857699	865340
Alpha-2-HS-glycoprotein	P24090	(K)qYGFCK(A)	19.72	2	88.9	393.168	26.72	15.1347	15.1263	15.0556	15.0967	15.1258	15.2148	15.106	15.1983	15.1667	15.129	15.02	15.0704	15.1005	15.0025	15.0994	15.0479	15.0164	15.148	15.0147	15.0937	15.1682	15.2163	35974.3	35766.1	34056.6	35038.7	35753.4	38029.5	35265.9	37597.3	36781.8	35833.9	33225.5	34406.1	35132.7	32825.7	35106.1	33873.1	33141.7	36308.3	33103.4	34965.7
Alpha-2-HS-glycoprotein	P24090	(K)VGQPGDAGAAGPVAPLCPGR(V)	28.41	2	98.1	923.965	28.58	21.767	21.6792	21.6835	21.7506	21.7289	21.7647	21.8254	21.7492	21.9001	21.8295	21.7693	21.7541	21.7293	21.6085	21.6422	21.696	21.6708	21.7827	21.75	21.6876	21.7541	21.6819	3.56872e+06	3.35818e+06	3.36814e+06	3.52838e+06	3.47568e+06	3.56302e+06	3.71628e+06	3.52496e+06	3.9136e+06	3.72666e+06	3.57443e+06	3.53712e+06	3.47666e+06	3.1975e+06	3.27297e+06	3.39748e+06	3.33864e+06	3.60791e+06	3.52691e+06	3.37763e+06
Alpha-2-HS-glycoprotein	P24090	(L)IAVDYLNK(H)	17.16	2	93	468.264	27.88	16.5393	16.254	16.3563	16.4881	16.3811	16.4084	16.6937	16.7946	16.727	16.5367	16.5779	16.5228	16.4002	16.3313	16.3008	16.2883	16.1963	16.4037	16.4328	16.4525	16.5008	16.4166	95242.6	78151.5	83895.5	91921.4	85350	86977.7	105999	113675	108478	95071.5	97822.9	94160	86489.4	82452.4	80728.3	80032.3	75086.5	86695.7	88464.6	89677.9
Alpha-2-HS-glycoprotein	P24090	(Q)GAGLGFR(E)	12.31	2	81.4	339.19	24.05	15.4118	15.398	15.3142	15.3198	15.3301	15.2962	15.3591	15.6679	15.6918	15.3653	15.4195	15.429	15.3165	15.2641	15.2994	15.4556	15.2137	15.2929	15.3149	15.3635	15.2601	15.4155	43593.2	43177	40741.3	40900.3	41191.4	40234.8	42030.1	52061.3	52931	42210.1	43827	44117	40807.1	39350.8	40324.9	44935.4	37999.7	40144.8	40760	42158.4
Alpha-2-HS-glycoprotein	P24090	(R)AQNVPFPVS(T)	16.44	2	95.2	479.753	33.15	16.2071	16.0544	16.1916	16.1163	16.1233	16.0132	16.2575	16.2454	16.3094	16.1848	16.3044	15.9977	16.1587	16.0095	15.9365	16.0713	15.8412	16.0462	16.0639	16.1504	16.1787	16.0587	75651.2	68056	74843.9	71038.1	71381	66140.1	78343.6	77686.2	81212.4	74492.6	80928.8	65432.1	73158.5	65967.8	62715.3	68856.4	58706.8	67667.9	68505.5	72735.5
Alpha-2-HS-glycoprotein	P24090	(R)CPILIR(F)	16.36	2	77.6	386.231	26.77	21.3703	21.2511	21.216	21.291	21.3943	21.3588	21.417	21.4043	21.422	21.3717	21.3765	21.3299	21.2993	21.2092	21.312	21.2722	21.2358	21.3632	21.2903	21.3191	21.302	21.3115	2.71084e+06	2.49591e+06	2.43586e+06	2.56577e+06	2.75626e+06	2.68927e+06	2.79993e+06	2.7755e+06	2.80965e+06	2.71345e+06	2.72243e+06	2.636e+06	2.58057e+06	2.42436e+06	2.60355e+06	2.53257e+06	2.46949e+06	2.69754e+06	2.56452e+06	2.61623e+06
Alpha-2-HS-glycoprotein	P24090	(R)ELACDDPETEHVAL(I)	19.93	2	89.4	799.854	31.82	15.8367	15.616	15.6503	15.8228	15.6683	15.7122	16.0014	16.0624	15.9584	15.9148	15.8906	15.8484	15.7156	15.6506	15.6214	15.5805	15.5852	15.637	15.7684	15.7496	15.7307	15.8123	58523.4	50220.3	51428	57960.2	52074.3	53682.8	65599.5	68434.5	63672.4	61777.6	60749.7	58998.4	53810.5	51441.5	50409.6	48999.2	49159.1	50956.7	55816.2	55093
Alpha-2-HS-glycoprotein	P24090	(R)ELACDDPETEHVALIAVDYLNK(H)	25.44	3	92	839.072	43.67	20.9981	20.6268	20.98	21.0294	21.1208	21.1752	21.1205	-1.12499	20.9075	21.1361	20.8121	21.0719	-1.11563	20.9287	20.9895	20.9154	20.8924	21.0164	21.1038	21.0228	21.0078	20.9927	2.09436e+06	1.6191e+06	2.06822e+06	2.1403e+06	2.28033e+06	2.36792e+06	2.27982e+06	0.458504	1.96691e+06	2.30457e+06	1.84108e+06	2.2043e+06	0.461489	1.99603e+06	2.08191e+06	1.97772e+06	1.9464e+06	2.12119e+06	2.25365e+06	2.13062e+06
Alpha-2-HS-glycoprotein	P24090	(R)HAFSPVASVESAsGEVLHSPK(V)	12.2	4	77.2	554.765	32.47	17.7954	17.75	17.8567	17.7899	17.9136	17.901	17.8427	17.8868	17.8298	17.9303	17.8749	17.7868	17.8367	17.7059	17.8011	17.8287	17.7545	17.9356	17.8448	17.7593	17.8064	17.8126	227484	220431	237351	226610	246904	244762	235070	242354	232973	249783	240369	226130	234091	213795	228390	232800	221121	250696	235415	221856
Alpha-2-HS-glycoprotein	P24090	(R)HAFSPVASVEsASGEVLHSPK(V)	17.69	3	74.7	739.351	39.25	19.9862	19.9431	20.0369	19.8971	20.0603	20.0762	19.9699	19.9999	20.0076	20.0278	19.9677	19.9555	19.9296	19.8621	20.0407	19.9621	19.9676	20.0409	20.0169	20.0162	20.0114	20.0021	1.03856e+06	1.00799e+06	1.07571e+06	976358	1.09333e+06	1.10544e+06	1.02694e+06	1.04849e+06	1.05414e+06	1.06899e+06	1.02539e+06	1.01671e+06	998668	953017	1.07855e+06	1.02137e+06	1.02527e+06	1.07872e+06	1.06095e+06	1.06045e+06
Alpha-2-HS-glycoprotein	P24090	(R)HAFSPVAsVESASGEVLHSPK(V)	17.99	3	86.4	739.351	36.32	16.9298	17.0308	16.9849	17.1024	17.1396	17.0591	17.093	17.2253	17.2637	17.1727	17.1597	17.1173	17.0622	16.9998	17.0294	16.9685	17.1247	17.2283	17.1566	17.112	17.1208	17.1898	124843	133900	129704	140711	144384	136550	139802	153225	157355	147737	146411	142175	136848	131053	133774	128237	142902	153543	146099	141649
Alpha-2-HS-glycoprotein	P24090	(R)HAFSPVASVESASGEVLHSPK(V)	24	3	100	712.696	37.13	21.4949	21.2613	21.4139	21.4322	21.55	21.4943	21.4634	21.4967	21.5501	21.4641	21.3857	21.497	21.386	21.3884	21.4579	21.4036	21.3041	21.4158	21.4211	21.4149	21.4296	21.4001	2.9553e+06	2.51348e+06	2.7941e+06	2.8296e+06	3.07041e+06	2.95412e+06	2.8915e+06	2.95909e+06	3.07067e+06	2.89288e+06	2.73989e+06	2.95963e+06	2.74044e+06	2.74498e+06	2.88048e+06	2.77412e+06	2.58917e+06	2.79769e+06	2.80798e+06	2.79603e+06
Alpha-2-HS-glycoprotein	P24090	(R)HAFSPVASVEsAsGEVLHSPK(V)	8.74	4	70	574.757	34.1	17.7612	17.6879	17.7498	17.9431	17.9755	18.0461	17.572	17.9271	17.8523	18.015	17.8185	17.7847	17.7068	17.6964	17.7213	17.7466	17.9148	17.9191	17.67	17.6381	17.7673	17.9199	222160	211154	220408	252015	257731	270648	194849	249225	236639	264887	231161	225799	213930	212398	216091	219912	247119	247846	208548	203982
Alpha-2-HS-glycoprotein	P24090	(R)HAFSPVAsVESAsGEVLHSPK(V)	9.65	4	76.8	574.757	38.07	-1.19027	16.4081	-1.13296	-1.16308	-1.19033	-1.15267	-1.14898	-1.12499	-1.12813	-1.26822	-1.16202	-1.15289	-1.11563	15.9824	-1.08826	-1.11631	-1.17265	-1.16322	-1.07872	-1.08032	-1.09908	-1.08946	0.43822	86963.4	0.455979	0.446558	0.438203	0.449792	0.450942	0.458504	0.457508	0.415172	0.446886	0.449724	0.461489	64742.9	0.470327	0.461273	0.443606	0.446514	0.473448	0.472925
Alpha-2-HS-glycoprotein	P24090	(R)LGGEEVSVACK(L)	24.92	2	96.1	574.784	22.03	21.4459	21.3238	21.2587	21.3544	21.5257	21.35	21.4431	21.4888	21.4593	21.3919	21.4447	21.3491	21.3828	21.3372	21.3478	21.2302	21.3015	21.3593	21.3279	21.3231	21.3432	21.3478	2.85662e+06	2.62488e+06	2.50902e+06	2.68118e+06	3.01906e+06	2.67288e+06	2.85119e+06	2.94282e+06	2.88322e+06	2.75172e+06	2.85428e+06	2.67124e+06	2.73447e+06	2.64938e+06	2.66887e+06	2.46002e+06	2.58458e+06	2.69031e+06	2.63236e+06	2.62354e+06
Alpha-2-HS-glycoprotein	P24090	(R)QILNQIDK(V)	19.1	2	75.2	486.28	25.17	21.367	21.0516	20.9297	21.021	20.9503	21.144	21.273	21.2117	21.2215	21.0431	21.0918	21.0747	21.0658	20.9733	20.9196	20.984	20.8779	21.2295	21.1984	21.006	21.0567	20.971	2.70472e+06	2.17359e+06	1.99745e+06	2.12787e+06	2.02614e+06	2.31731e+06	2.53401e+06	2.42863e+06	2.44521e+06	2.16068e+06	2.23493e+06	2.2086e+06	2.19496e+06	2.05869e+06	1.98353e+06	2.07399e+06	1.92691e+06	2.4588e+06	2.40628e+06	2.10584e+06
Alpha-2-HS-glycoprotein	P24090	(R)qILNQIDK(V)	19.9	2	90.2	477.766	34.05	16.7421	16.7349	16.4606	16.6302	16.3486	16.4018	16.7153	16.8648	16.8816	16.5096	16.4256	16.5249	16.6174	16.3556	16.5333	16.5188	16.4483	16.6039	16.5511	16.5948	16.6928	16.6855	109614	109069	90182.9	101433	83449.5	86585.4	107602	119347	120741	93297.4	88023.1	94296.7	100541	83856.4	94844.7	93894.4	89421.7	99605.7	96023.2	98974.2
Alpha-2-HS-glycoprotein	P24090	(R)QQAEHAVEGDCDFH(I)	15.45	2	88.3	821.831	20.38	15.7531	15.5408	15.5262	15.7446	15.6147	15.674	15.8606	15.9319	15.8224	15.8145	15.828	15.7974	15.4912	15.5731	15.4318	15.598	15.4325	15.5706	15.6457	15.6738	15.6911	15.6188	55227.1	47668.7	47190.2	54903	50175.5	52280.2	59501.4	62515.2	57943.9	57630	58169.3	56950.3	46059.3	48750.2	44201.3	49597.4	44223.9	48663.8	51265.9	52272.4
Alpha-2-HS-glycoprotein	P24090	(R)QQAEHAVEGDCDFHILK(Q)	21.47	3	95.8	666.311	29.8	22.1033	22.041	22.1537	22.122	22.1474	22.1572	22.2276	22.1534	22.2017	22.2587	22.1891	22.1659	22.0774	22.0655	22.114	22.0688	22.0725	22.1849	22.1681	22.1387	22.104	22.1083	4.5057e+06	4.31514e+06	4.66575e+06	4.5643e+06	4.64555e+06	4.67705e+06	4.91089e+06	4.66471e+06	4.8237e+06	5.01796e+06	4.78156e+06	4.7053e+06	4.42536e+06	4.3891e+06	4.5392e+06	4.39915e+06	4.4106e+06	4.76792e+06	4.71274e+06	4.61745e+06
Alpha-2-HS-glycoprotein	P24090	(R)qQAEHAVEGDCDFHILK(Q)	22.34	3	96.7	660.635	32.97	18.8583	18.8153	18.8532	18.8094	18.951	18.9471	18.9039	18.9811	18.8219	18.9393	18.8442	18.863	18.8623	18.7925	18.8298	18.7752	18.72	18.8319	18.8414	18.8743	18.917	18.9094	475236	461277	473577	459403	506765	505406	490510	517469	463406	502685	470625	476791	476566	454067	465956	448648	431799	466631	469697	480530
Alpha-2-HS-glycoprotein	P24090	(R)RPFGEVYELEIDTLETTCH(A)	22.01	3	96.1	770.363	44.47	16.0591	-1.24268	-1.13296	-1.16308	15.9001	-1.15267	16.508	-1.12499	-1.12813	16.0105	-1.16202	15.9443	-1.11563	15.6831	-1.08826	-1.11631	15.4959	15.5695	16.1705	15.953	-1.09908	-1.08946	68278.2	0.422587	0.455979	0.446558	61150.7	0.449792	93194	0.458504	0.457508	66012.7	0.446886	63052.2	0.461489	52613.3	0.470327	0.461273	46210.8	48629.4	73757.4	63437.2
Alpha-2-HS-glycoprotein	P24090	(R)VLHAQCHSTPDsAEDVR(K)	18.77	3	95.7	667.954	18.78	18.8911	18.5716	18.7096	18.9264	18.82	18.8915	18.7246	18.9384	18.9025	18.9906	18.9296	18.8893	18.6516	18.8037	18.664	18.7417	18.675	18.8466	18.7654	18.7278	18.8061	18.7797	486172	389601	428704	498228	462806	486291	433166	502365	490029	520874	499320	485555	411807	457606	415366	438353	418530	471395	445611	434138
Alpha-2-HS-glycoprotein	P24090	(R)VLHAQCHSTPDsAEDVRK(F)	15.27	3	82.2	710.653	17.17	21.8088	21.9023	21.8008	21.7781	21.9811	21.8842	21.5069	21.8077	21.8655	21.8958	21.7345	21.7851	21.8465	21.6878	21.8732	21.7726	21.8116	21.8587	21.7983	21.7187	21.7827	21.7578	3.67365e+06	3.91954e+06	3.65335e+06	3.5963e+06	4.13972e+06	3.87087e+06	2.98008e+06	3.67087e+06	3.82098e+06	3.90211e+06	3.48922e+06	3.61382e+06	3.77086e+06	3.37821e+06	3.84134e+06	3.58256e+06	3.68074e+06	3.80299e+06	3.64702e+06	3.45124e+06
Alpha-2-HS-glycoprotein	P24090	(S)APQGAGLGFR(E)	19.4	2	91.3	487.264	25.72	21.3144	21.2011	21.2652	21.2056	21.3333	21.1749	21.3701	21.4079	21.3795	21.1339	21.1344	21.2287	21.0961	21.1772	21.0316	21.0094	21.0388	21.197	21.2949	21.277	21.3316	21.1572	2.60783e+06	2.41087e+06	2.52044e+06	2.41841e+06	2.64214e+06	2.36746e+06	2.7104e+06	2782351	2.72821e+06	2.30118e+06	2.30188e+06	2.45743e+06	2.24157e+06	2.37122e+06	2.14362e+06	2.11089e+06	2.15427e+06	2.40399e+06	2.57272e+06	2.54113e+06
Alpha-2-HS-glycoprotein	P24090	(S)ASGEVLHSPK(V)	17.79	2	82.9	512.775	16.23	15.3486	15.2745	15.0918	15.2344	15.4572	14.862	15.4607	15.5	15.3698	15.3599	15.2389	15.3164	15.2975	15.0952	15.1771	15.2006	14.9928	14.8087	15.2731	14.8711	15.1685	14.8731	41725.1	39634.9	34920.7	38550	44987.6	29778.5	45096.5	46340.1	42341	42052.8	38669	40802.1	40272.7	35002.1	37048.1	37655.6	32604.1	28698.8	39596.4	29967.9
Alpha-2-HS-glycoprotein	P24090	(S)TLVEFVIAATDCTGQEVTDPAK(C)	21.59	3	95.6	789.058	50.33	16.9324	-1.24268	16.9039	16.9061	16.937	16.7797	17.156	-1.12499	-1.12813	16.7997	16.5298	16.8207	-1.11563	16.3446	16.7049	16.6388	16.5192	16.8361	16.8289	16.6653	16.6733	16.4217	125071	0.422587	122623	122814	125473	112508	146041	0.458504	0.457508	114081	94615.1	115758	0.461489	83219.8	106825	102040	93923.3	116993	116412	103931
Alpha-2-HS-glycoprotein	P24090	(V)ASVESASGEVLHSPK(V)	16.38	2	89	749.381	36.97	15.7663	15.6286	15.9663	15.7361	15.9587	15.9103	15.9211	15.6174	15.7908	15.8403	15.8413	15.9719	15.6614	15.8577	15.9259	15.7352	15.757	15.9379	15.8519	15.7595	15.8997	15.7827	55735.4	50662.3	64023.9	54578.8	63686.6	61586	62048.7	50269.9	56689.9	58669.2	58710.5	64271.7	51827.5	59380.7	62255.3	54545.5	55378.4	62775.5	59142.6	55474.1
Alpha-2-macroglobulin	P06238	(C)GIYTYGK(P)	20.79	2	95.5	401.211	22.35	18.104	18.1946	18.0249	18.207	18.0223	18.0808	18.1757	18.2364	18.2405	18.1657	18.2054	18.0682	18.2002	18.1796	18.0735	17.947	18.1085	17.9537	18.086	18.1479	18.0925	18.0618	281730	299996	266711	302596	266219	277243	296101	308826	309708	294048	302253	274840	301157	296889	275841	252690	282610	253869	278247	290452
Alpha-centractin	P85515	(R)IDIAGR(D)	14.79	2	85.9	322.69	21.02	17.3193	15.7889	-1.13296	17.7346	16.8657	-1.15267	16.8886	17.3541	17.5391	17.4218	15.7137	15.407	17.3741	16.38	14.9152	16.7795	16.6852	16.6685	16.7006	16.5645	16.4855	16.89	163541	56615.7	0.455979	218095	119421	0.449792	121333	167535	190458	175589	53738	43446.9	169876	85282.9	30896.7	112497	105378	104161	106507	96922.2
Angiopoietin-2	O35462	(K)HSVQLQsmKEQK(D)	9.32	2	77.2	769.855	18.08	17.0432	17.2135	17.7401	17.1546	17.1342	17.1079	16.852	16.755	16.8487	16.9196	17.2086	16.9359	17.3854	17.211	17.3631	17.336	17.236	17.2972	17.1527	17.1027	17.1499	17.1648	135056	151976	218936	145898	143850	141249	118293	110598	118019	123967	151465	125377	171215	151713	168589	165441	154370	161056	145702	140744
Angiotensinogen	P01015	(K)LSTLLGAEANLGK(M)	23.63	2	97.8	643.869	35.33	16.2601	16.3565	16.1604	16.3524	16.2832	16.3391	16.1711	16.2732	16.2273	16.1547	16.1571	16.189	16.3255	16.0738	16.216	16.3509	16.4144	16.2284	16.3254	16.3004	16.2729	16.2868	78485.1	83905.5	73243.4	83667.2	79748.8	82903.4	73788.2	79198.8	76716.8	72952.8	73075.6	74709.8	82123.2	68973.5	76119.1	83581.2	87341.6	76776	82119.9	80706.7
Angiotensinogen	P01015	(K)LVLATEK(L)	12.77	2	94.1	387.242	22.15	17.3329	17.4232	17.2956	17.3442	17.3976	17.4884	17.2111	17.3923	17.2553	17.251	17.2706	17.2918	17.2864	17.3848	17.4422	17.4243	17.3916	17.315	17.3738	17.3491	17.3716	17.3524	165094	175749	160880	166388	172657	183873	151727	172028	156448	155976	158110	160455	159857	171134	178087	175882	171951	163051	169836	166960
Angiotensinogen	P01015	(K)MLSEAR(G)	11.82	2	80.3	353.681	15.42	15.7398	15.7793	15.5341	15.517	15.6367	15.7903	15.3818	15.6047	15.4854	15.5038	15.4941	15.4661	15.6733	15.5666	15.6558	15.6322	15.5533	15.5196	15.4919	15.555	15.6822	15.6149	54721.8	56239.6	47450.5	46890.4	50946.7	56668.9	42694.3	49829.3	45873	46462.7	46150.3	45264.7	52257.1	48530.8	51626.8	50788.5	48086.4	46974.2	46080.7	48142.9
Angiotensinogen	P01015	(K)STCAQLENPSVETLPEPTFEPVPIQAK(T)	20.34	3	90.5	994.83	41.92	16.1729	16.2879	16.1433	16.1839	16.2941	16.421	16.1287	16.0977	16.1885	16.1267	16.1405	16.1977	16.1074	16.1499	16.2446	16.2309	16.2007	16.0817	16.2751	16.2255	16.2184	16.1942	73882.6	80010.1	72380.7	74444.9	80355.4	87745.8	71651.6	70129.2	74682.8	71553.7	72240	75162.8	70600.4	72710.5	77644.8	76909.8	75315.5	69354	79303.4	76622.5
Angiotensinogen	P01015	(R)DSGALHFLGR(V)	20.84	3	82.1	358.189	32.97	16.5335	16.3687	16.5533	16.7134	16.4674	16.8535	16.5331	16.3851	16.4152	16.4762	16.5463	16.4434	16.4022	16.5902	16.5324	16.5632	16.5706	16.4523	16.5218	16.6658	16.5206	16.2214	94859.7	84618.4	96173.3	107458	90613.4	118418	94835.1	85589	87392.3	91164.3	95703.2	89118.2	86607.6	98663.5	94789.1	96834.1	97327.2	89670	94093.5	103969
Angiotensinogen	P01015	(R)FVQAVTGWK(M)	19	2	90.8	518.285	31.33	16.2616	16.1636	16.072	16.2075	16.1381	16.3483	16.1309	16.145	16.1323	16.0871	16.1137	16.1597	16.1264	16.1393	16.1473	16.1392	16.2045	16.2174	16.1472	16.1634	16.1629	16.0971	78565.4	73404.3	68887.9	75673.8	72117.2	83434.1	71761.1	72467	71830.1	69616	70908.3	73206.4	71535.4	72177.9	72580.3	72175.4	75515.5	76195.1	72578	73394.3
Angiotensinogen	P01015	(R)GSYNLQDLLAQAK(L)	18.45	2	86.8	710.875	41.55	15.2962	15.3121	15.2098	15.3939	15.3906	15.4209	15.135	15.3856	15.2559	15.2096	15.2909	15.2079	15.2347	15.3403	15.4235	15.4358	15.466	15.343	15.3211	15.355	15.4082	15.2435	40235.2	40682.9	37898.2	43054	42957.4	43870.1	35981.6	42809.6	39128.4	37893.2	40087.4	37847.4	38557.3	41484.2	43946.9	44322.8	45260.7	41561.6	40935.2	41910.1
Angiotensinogen	P01015	(R)SLDLSTDPVLAAQK(I)	23.76	2	95.7	729.396	34.88	16.5824	16.6746	16.476	16.6557	16.6446	16.7551	16.5088	16.6355	16.5452	16.4737	16.4615	16.5392	16.5957	16.634	16.6218	16.6347	16.6906	16.5114	16.5618	16.6474	16.6138	16.535	98131.9	104605	91153.8	103246	102453	110611	93248.1	101806	95630.6	91006.2	90240.1	95231.7	99035.4	101705	100844	101751	105775	93416.2	96738.1	102650
Angiotensinogen	P01015	(R)VPLGESVTLLLIQPQ(C)	15.64	3	89.6	536.319	50.73	15.5386	15.3429	15.4571	15.6271	15.4857	15.6653	15.5344	15.5496	15.3966	15.3637	15.3211	15.5203	15.3203	15.4964	15.439	15.4661	15.4466	15.4177	15.5641	15.4956	15.4984	15.4476	47595.9	41559.8	44981.9	50609.3	45882.4	51968.1	47458	47962.7	43137.1	42162.4	40937.9	46996.6	40915.1	46225.7	44422.4	45264.3	44656.4	43770	48447.5	46200.1
Angiotensinogen	P01015	(R)VYIHP(F)	11.9	2	77.4	314.676	22.53	16.3009	16.2863	16.5484	16.4173	16.3003	16.3201	16.1603	16.3715	16.5192	15.7902	16.4598	16.3368	16.4367	14.789	16.5303	16.2944	16.0509	16.3672	16.6514	16.7288	16.5957	16.2864	80735	79922.6	95844	87521.5	80703.3	81815.5	73240.2	84783.4	93921.4	56668.1	90133.3	82766.2	88702.7	28308.9	94648.2	80369.3	67889.5	84533.2	102934	108614
Angiotensinogen	P01015	(R)VYIHPF(H)	15.55	2	81.9	388.21	33.87	15.3756	15.2912	15.528	15.3797	15.3776	15.5294	15.5428	15.4205	15.5075	15.4046	15.48	15.3629	15.1483	15.3193	15.268	15.3991	15.3824	15.4117	15.5385	15.3252	15.5271	15.5432	42512.6	40098	47249	42634.2	42571.4	47293.5	47736.7	43855	46582.6	43376.3	45703.4	42140.9	36315	40886.2	39456.2	43210.2	42713	43588.7	47594.7	41052.3
Anionic trypsin-1	P00762	(R)LGEHNINVLEGDEQFINAAK(I)	16.15	3	55.4	737.706	37.45	18.098	18.0278	18.1329	18.1284	18.1868	18.2679	18.1357	18.1256	18.2614	18.1633	18.0799	18.1895	18.184	18.2305	18.217	18.1606	18.1256	18.0871	18.2411	18.174	18.1428	18.131	280578	267252	287440	286548	298380	315640	288007	285981	314217	293565	277079	298942	297807	307561	304694	293011	285998	278461	309818	295741
Anthrax toxin receptor 1	Q0PMD2	(K)VLPGGDTYM(H)	8.89	2	65.8	476.726	42.52	17.9475	17.8089	17.9506	17.7635	17.8082	17.862	17.847	17.7891	17.8567	17.7776	17.8856	17.8735	17.9353	17.7335	17.9295	17.9434	17.7873	17.8933	17.8583	17.8879	17.8415	17.8709	252771	229626	253312	222506	229515	238232	235765	226493	237365	224693	242155	240130	250639	217936	249642	252067	226216	243455	237628	242539
Apolipoprotein A-I	P04639	(A)TVYVDAVK(D)	11.13	2	80.7	447.75	23.13	15.196	15.3253	15.257	14.9906	15.3356	15.1659	15.1387	15.3828	15.3252	15.1698	15.142	14.9458	15.0974	14.7649	15.1749	15.0586	14.8547	15.2532	15.1053	15.0533	15.2148	15.003	37535.3	41056.9	39156.7	32554.1	41349.2	36761.1	36074.9	42724.8	41052.2	36861.9	36157.6	31560.7	35055.6	27840.5	36991.2	34125.9	29628	39053.5	35248.2	34001.4
Apolipoprotein A-I	P04639	(A)WEFWQQDEPQSQWDR(V)	30.08	2	97.9	1032.95	42.12	16.7788	16.5757	17.3967	16.921	17.1363	17.4205	16.7636	16.6088	16.7482	17.0036	17.0285	16.9858	16.7459	16.8424	16.9193	16.7651	16.9179	17.1719	17.0568	16.9849	16.8963	16.8368	112438	97672.9	172555	124090	144055	175426	111263	99942.9	110084	131396	133690	129785	109908	117510	123939	111380	123825	147661	136339	129708
Apolipoprotein A-I	P04639	(E)PLGTELHK(N)	16.33	2	87.5	447.756	26.38	18.3849	18.4209	18.3709	18.1046	18.4066	18.4094	18.2206	18.3261	18.2366	18.15	18.3044	18.1588	18.199	17.9332	18.2296	18.1717	18.1188	18.3112	18.2633	18.2623	18.2302	18.2333	342294	350950	338991	281864	347495	348155	305451	328632	308872	290872	323720	292650	300924	250279	307366	295269	284652	325263	314631	314416
Apolipoprotein A-I	P04639	(K)AKPALDDLGQGLmPVLEAWK(A)	19.63	3	83.6	723.386	46.93	-1.19027	-1.24268	-1.13296	16.0227	16.2316	15.9118	15.59	-1.12499	-1.12813	15.3461	15.7576	15.2692	-1.11563	15.5039	15.9308	-1.11631	15.7864	16.2924	15.5237	15.9599	16.065	15.8886	0.43822	0.422587	0.455979	66575.7	76947.1	61648.1	49322.3	0.458504	0.457508	41650.9	55401.3	39489.3	0.461489	46465.1	62466.5	0.461273	56518.9	80262.7	47109.9	63740.9
Apolipoprotein A-I	P04639	(K)DFATVYVDAVK(D)	24.06	2	97.1	614.316	37.28	20.8437	20.8396	20.8193	20.5583	20.8374	20.8749	20.7122	20.8684	20.7673	20.5323	20.778	20.6151	20.6431	20.4001	20.6784	20.632	20.6351	20.8199	20.7116	20.6938	20.7172	20.7471	1.8818e+06	1.87653e+06	1.85023e+06	1.5441e+06	1.87366e+06	1.923e+06	1.71788e+06	1.91434e+06	1.78479e+06	1.51644e+06	1.798e+06	1.60609e+06	1.63753e+06	1.38368e+06	1.6781e+06	1.62496e+06	1.62843e+06	1.85105e+06	1.7172e+06	1.69617e+06
Apolipoprotein A-I	P04639	(K)ETDWLR(N)	13.88	2	71.9	410.203	28.18	20.1375	20.1163	20.0943	19.7679	20.1316	20.1379	20.0033	20.0402	20.0792	19.8746	20.102	19.8966	19.9296	19.6974	20.0115	19.9005	19.8362	20.0855	19.9262	19.9895	20.0176	19.9941	1.15344e+06	1.13659e+06	1.11941e+06	892782	1.14871e+06	1.15377e+06	1.05095e+06	1.07818e+06	1.10778e+06	961279	1.12541e+06	976071	998671	850165	1.057e+06	978718	936043	1.11258e+06	996279	1.04099e+06
Apolipoprotein A-I	P04639	(K)FGLYSDQMR(E)	21.76	2	94.6	558.761	31.45	20.6586	20.6471	20.5736	20.3405	20.6286	20.6856	20.4738	20.6005	20.5377	20.3805	20.6129	20.4262	20.4322	20.1682	20.4363	20.3949	20.3992	20.587	20.4921	20.473	20.4953	20.4734	1.65521e+06	1.64214e+06	1.56055e+06	1.32769e+06	1.62121e+06	1.68652e+06	1.45626e+06	1.58988e+06	1.52213e+06	1.36506e+06	1.60361e+06	1.40898e+06	1.41485e+06	1.17824e+06	1.4189e+06	1.37869e+06	1.38279e+06	1.57509e+06	1.47478e+06	1.45544e+06
Apolipoprotein A-I	P04639	(K)IMSmIDEAK(K)	17.09	2	69.8	527.251	21.8	15.9261	15.756	15.6263	15.4545	15.8512	15.5486	15.8154	16.0356	15.3495	15.4628	15.7445	15.3472	15.2828	14.8096	15.559	15.4693	15.5756	15.5675	15.587	15.6085	15.6226	15.6956	62261.8	55338.7	50580.3	44903.2	59114	47928.1	57663.3	67175	41749	45162.4	54898.5	41684.9	39865.3	28715.9	48274.4	45365.8	48833	48561.6	49221	49961.2
Apolipoprotein A-I	P04639	(K)IMSMIDEAK(K)	21.09	2	81	519.254	28.43	20.7323	20.7485	20.6294	20.4633	20.7515	20.7246	20.5452	20.7245	20.6726	20.4787	20.6885	20.5254	20.4909	20.2395	20.5796	20.5051	20.5087	20.6522	20.5788	20.5529	20.6909	20.5527	1.74193e+06	1.76171e+06	1.62207e+06	1.44569e+06	1.76531e+06	1.73268e+06	1.53009e+06	1.73258e+06	1.67132e+06	1.46119e+06	1.68993e+06	1.50929e+06	1.47363e+06	1.23794e+06	1.56705e+06	1.48816e+06	1.49189e+06	1.64793e+06	1.56619e+06	1.53833e+06
Apolipoprotein A-I	P04639	(K)LEPLGTELHK(N)	20.35	2	94.4	568.819	26.38	21.8289	21.7879	21.8309	21.6132	21.8832	21.8782	21.6865	21.8233	21.7428	21.6084	21.8003	21.6522	21.6525	21.3959	21.74	21.6248	21.6222	21.8083	21.7188	21.729	21.7164	21.7212	3.72512e+06	3.62093e+06	3.73031e+06	3.20798e+06	3.86807e+06	3.85472e+06	3.3751e+06	3.71093e+06	3.50935e+06	3.19727e+06	3.65213e+06	3.29587e+06	3.29658e+06	2.75932e+06	3.50271e+06	3.23381e+06	3.22793e+06	3.67234e+06	3.45161e+06	3.47612e+06
Apolipoprotein A-I	P04639	(K)MQPHLDEFQEK(W)	20.59	3	93.2	467.887	26.67	21.3769	21.4353	21.3167	21.0364	21.423	21.3853	21.2147	21.3687	21.3114	21.1496	21.3199	21.1553	21.1691	20.8882	21.2115	21.1599	21.1607	21.3209	21.233	21.2017	21.2029	21.2314	2.72326e+06	2.83582e+06	2.61204e+06	2.15076e+06	2.81165e+06	2.73912e+06	2.43372e+06	2.70784e+06	2.60244e+06	2.32625e+06	2.61774e+06	2.33546e+06	2.35789e+06	1.94081e+06	2.42824e+06	2.34303e+06	2.3442e+06	2.61954e+06	2.4647e+06	2.4119e+06
Apolipoprotein A-I	P04639	(K)qLNLNLLDNWDTLGSTVGR(L)	24.69	2	94.5	1056.54	55.92	17.2339	17.178	17.0426	16.7829	17.0838	17.134	16.9204	16.9869	17.0828	16.6603	16.863	16.879	17.0125	16.6401	16.9944	16.8806	16.8514	16.983	16.9026	16.8927	16.8281	16.7886	154139	148285	135002	112760	138909	143833	124039	129887	138818	103572	119197	120529	132213	102132	130560	120662	118242	129535	122514	121680
Apolipoprotein A-I	P04639	(K)QLNLNLLDNWDTLGSTVGR(L)	25.25	2	100	1065.05	50.82	19.9798	-1.24268	20.1076	19.7262	19.7932	20.0857	19.7061	-1.12499	19.8311	19.5945	19.7362	19.9424	-1.11563	19.7501	19.5654	19.7515	19.7712	19.9774	19.4931	19.6745	19.2895	19.3203	1.03399e+06	0.422587	1.12977e+06	867344	908526	1.11276e+06	855317	0.458504	932760	791663	873353	1.00752e+06	0.461489	881796	775825	882657	894821	1.0323e+06	737893	836784
Apolipoprotein A-I	P04639	(K)VVAEEFR(D)	17.05	2	91.8	425.227	22.63	21.4268	21.5332	21.3757	21.1436	21.4038	21.4229	21.3013	21.4612	21.3101	21.2027	21.4516	21.207	21.331	20.9317	21.3071	21.2329	21.2003	21.4094	21.2706	21.2769	21.2869	21.2369	2.81913e+06	3.03476e+06	2.7209e+06	2.31661e+06	2.77445e+06	2.81156e+06	2.58421e+06	2.88713e+06	2.60005e+06	2.41351e+06	2.86788e+06	2.4207e+06	2.63792e+06	2.00017e+06	2.59471e+06	2.46457e+06	2.40945e+06	2.78536e+06	2.52988e+06	2.54097e+06
Apolipoprotein A-I	P04639	(K)WNEEVEAYR(Q)	22.89	2	86.8	598.273	27.43	20.1167	20.1379	20.1388	19.838	20.1286	20.1692	19.91	20.0144	20.0183	19.857	20.0584	19.8726	19.9178	19.6622	19.9261	19.9118	19.8983	20.0665	19.9861	19.9428	19.9777	19.982	1.13694e+06	1.15373e+06	1.15445e+06	937199	1.14631e+06	1.17903e+06	985149	1.05912e+06	1.06197e+06	949596	1.0919e+06	959940	990471	829657	996242	986408	977236	1.09804e+06	1.03854e+06	1.00783e+06
Apolipoprotein A-I	P04639	(L)EPLGTELHK(N)	17.22	2	80.9	512.277	26.57	15.5879	15.5607	15.6001	15.3539	15.6319	15.6335	15.5033	15.5776	15.4393	15.3194	15.5818	15.1929	15.4258	15.2409	15.3927	15.4057	15.3648	15.5698	15.5051	15.4937	15.4671	15.4322	49250.6	48333.8	49670.7	41878.2	50778.1	50834.7	46446.6	48901.3	44433.2	40888.6	49045.7	37456.6	44019	38721.8	43017.9	43408.6	42195.3	48638.4	46504.4	46140
Apolipoprotein A-I	P04639	(L)IEYHTK(A)	12.79	2	76.8	395.708	21.87	17.4993	17.5155	17.6281	17.3373	17.6048	17.7224	17.3856	17.5002	17.3946	17.3898	17.4068	17.3635	17.3178	17.162	17.3622	17.3972	17.4722	17.5845	17.5254	17.3706	17.4832	17.4317	185277	187370	202577	165592	199326	216257	171234	185392	172299	171726	173766	168624	163373	146651	168473	172620	181829	196545	188660	169459
Apolipoprotein A-I	P04639	(N)HPTLIEYHTK(A)	12.09	3	73.2	413.556	21.95	13.6725	13.4817	12.9908	13.2185	13.8891	13.8091	13.4692	13.48	13.1052	13.3372	13.6304	13.5736	13.4012	13.4514	13.4584	13.3688	13.5531	13.5712	13.6346	13.5137	13.4642	13.5735	13056.7	11439	8139.68	9531.34	15171.4	14352.9	11340.3	11425.9	8811.61	10349	12680.8	12191.6	10818.7	11201.6	11256.3	10578.4	12019.5	12171.5	12717.8	11695.4
Apolipoprotein A-I	P04639	(N)LLDNWDTLGSTVGR(L)	23.12	2	93.9	773.897	39.8	17.4548	17.2485	17.3334	17.2595	17.2405	17.2816	17.4418	17.5052	17.5304	17.1906	17.442	17.3405	17.0648	16.9691	17.037	17.1601	17.1032	17.2804	17.2236	17.2694	17.2962	17.3008	179647	155706	165147	156897	154846	159320	178041	186029	189315	149584	178054	165967	137090	128299	134481	146460	140790	159194	153048	157979
Apolipoprotein A-I	P04639	(Q)DEPQSQWDR(V)	17.81	2	90.7	580.752	21.02	19.3139	19.3058	19.1912	18.6897	19.2756	19.2929	19.138	19.2498	19.149	18.9611	19.1403	18.9105	19.0529	18.7195	19.0293	18.9917	19.027	19.1589	18.7542	19.0683	18.8212	19.0938	651735	648097	598593	422814	634666	642301	576911	623395	581320	510340	577822	492754	543865	431660	535048	521287	534197	585337	442148	549695
Apolipoprotein A-I	P04639	(R)DYVSQFESSTLGK(Q)	23.95	2	94.3	730.849	37.23	20.4958	20.5278	20.4582	20.1962	20.5004	20.5397	20.3462	20.4924	20.4047	20.2206	20.454	20.2795	20.3465	20.0116	20.3684	20.2938	20.2994	20.45	20.3764	20.3545	20.367	20.3806	1.47858e+06	1.51181e+06	1.44054e+06	1.20136e+06	1.48329e+06	1.52432e+06	1.333e+06	1.47514e+06	1.38807e+06	1.22186e+06	1.4364e+06	1.27275e+06	1.33322e+06	1.05706e+06	1.35362e+06	1.28539e+06	1.29044e+06	1.43238e+06	1.36116e+06	1.34068e+06
Apolipoprotein A-I	P04639	(R)LQEQLGPVTQEFWA(N)	9.49	2	64.3	823.415	45.32	14.8835	14.7922	14.7743	14.5442	14.7143	14.7152	14.8533	14.9203	15.0552	14.5255	14.7678	14.7597	14.8631	14.4017	14.5752	14.5372	14.5065	14.6147	14.6557	14.691	14.6227	14.7341	30226.2	28372.5	28022.6	23891.8	26881.5	26898	29599.4	31007.3	34045.5	23583.4	27895.9	27741.2	29800.6	21643.6	24410	23774.9	23274.7	25087.9	25811.9	26451.2
Apolipoprotein A-I	P04639	(R)LQEQLGPVTQEFWANLEK(E)	25.68	3	96.8	710.7	48.35	21.1899	-1.24268	21.2148	20.9314	21.2119	21.2974	21.0976	-1.12499	21.1335	20.8847	21.1475	21.0359	-1.11563	20.759	21.0327	21.0146	21.0218	21.1805	21.0666	21.0719	21.0444	21.0519	2.39219e+06	0.422587	2.43377e+06	1.9998e+06	2.42901e+06	2.57717e+06	2.24386e+06	0.458504	2.30047e+06	1.93608e+06	2.32291e+06	2.14998e+06	0.461489	1.77456e+06	2.14526e+06	2.11854e+06	2.12902e+06	2.3766e+06	2.19626e+06	2.20426e+06
Apolipoprotein A-I	P04639	(R)VNADALR(A)	18.07	2	93.1	379.711	18.72	21.2539	21.2385	21.1426	20.8712	21.1596	21.2167	21.0521	21.2134	21.1411	20.9812	21.1665	21.0133	21.008	20.7667	20.9816	20.9714	20.9614	21.1559	21.0398	21.0401	21.0603	21.0396	2.50074e+06	2.47419e+06	2.31504e+06	1.91803e+06	2.34248e+06	2.43706e+06	2.17427e+06	2.4314e+06	2.31259e+06	2.06996e+06	2.35366e+06	2.11652e+06	2.10877e+06	1.78401e+06	2.07052e+06	2.05593e+06	2.04182e+06	2.3365e+06	2.15581e+06	2.15619e+06
Apolipoprotein A-I	P04639	(T)VYVDAVK(D)	13.64	2	84	397.226	20.78	15.8524	15.7435	15.7027	15.4587	15.8131	15.5877	15.6774	15.8693	15.8595	15.5231	15.7969	15.6136	15.6505	15.2391	15.5709	15.4654	15.4717	15.5816	15.6454	15.6094	15.6373	15.6427	59161	54860.7	53329.9	45033.2	57572.8	49245	52404.1	59860	59455.9	47089.2	56929.6	50135.7	51438	38674.9	48674.6	45242.1	45442.1	49038.4	51253.1	49992.9
Apolipoprotein A-II	P04638	(K)AQPSEIQNQAK(A)	16.24	2	88.9	607.312	16	17.8029	17.8772	17.7368	17.5542	17.9218	17.5952	17.6627	17.6903	17.6246	17.6028	17.9467	17.5339	17.3487	17.2478	17.4445	17.3435	17.3695	17.6706	17.5233	17.564	17.6929	17.5737	228666	240750	218430	192454	248317	198010	207490	211504	202081	199054	252640	189767	166911	155631	178365	166308	169336	208625	188385	193767
Apolipoprotein A-II	P04638	(K)AYFQNAQER(L)	22.26	2	91.8	563.767	21.18	17.2152	17.1121	17.0374	16.87	17.14	16.842	16.9527	17.0284	16.9366	16.9129	17.1642	16.7587	16.5963	16.5231	16.7314	16.5873	16.6873	16.9947	16.7874	16.8857	16.8428	16.8554	152158	141660	134511	119776	144433	117478	126841	133676	125435	123396	146875	110884	99080.7	94175.5	108803	98462.9	105534	130592	113115	121090
Apolipoprotein A-II	P04638	(Q)SLTDYGK(D)	13.53	2	87.4	392.198	19.32	17.3716	17.2912	17.28	17.1187	17.3953	17.1432	17.2511	17.2065	17.2563	17.2051	17.4193	17.0498	16.9228	16.8981	16.98	16.9676	16.8915	17.1721	17.1672	17.2231	17.1563	17.1346	169575	160382	159151	142308	172389	144750	155988	151243	156559	151094	175283	135674	124241	122132	129270	128158	121576	147682	147174	152989
Apolipoprotein A-II	P04638	(R)LTPFVQR(T)	15.53	2	92.8	430.753	26.73	16.8123	16.8693	16.7137	16.5434	16.9461	16.7512	16.5796	16.5982	16.5581	16.3892	16.794	16.3484	16.3885	16.3167	16.6513	16.5187	16.4543	16.7004	16.6081	16.5519	16.6482	16.6168	115085	119716	107477	95509.1	126261	110310	97942.3	99208.8	96490.3	85831	113634	83437.7	85790.2	81625.2	102930	93891	89789.8	106495	99892.7	96074.4
Apolipoprotein A-II	P04638	(R)TGTNLMDFLSR(L)	17.93	2	92.1	627.811	43.98	17.9912	17.7781	17.8579	17.6611	17.8922	17.6727	17.8231	17.772	17.7607	17.6686	18.0801	17.6309	17.3304	17.3912	17.5106	17.5326	17.5335	17.7842	17.6797	17.7397	17.7032	17.6955	260550	224767	237548	207259	243270	208939	231898	223816	222070	208339	277116	202967	164810	171895	186735	189600	189718	225731	209947	218868
Apolipoprotein A-IV	P02651	(A)EVTSDQVANVMWDYFTQLSNNAK(E)	22.76	3	97	887.415	57.1	15.7253	15.9432	16.2381	16.137	16.2198	16.5576	15.7892	15.8438	15.8824	16.0836	15.7916	15.8345	15.8993	15.9933	15.9645	16.1574	16.166	16.1531	16.0783	15.9503	15.9171	15.7894	54173.7	63004.8	77298	72065.2	76319.5	96454.3	56628.5	58811.4	60405.7	69447.1	56721.5	58432.6	61115.9	65230.8	63941.5	73088.7	73527.2	72872.9	69192.9	63314.7
Apolipoprotein A-IV	P02651	(F)AVQLSGHLTK(E)	13.18	3	80.9	351.873	21.88	15.2822	15.5781	15.6855	15.7055	15.2767	15.3914	15.5337	15.4269	15.7247	15.5286	15.477	15.5236	15.3953	15.4715	15.2331	15.6419	15.5108	15.6221	15.5032	15.4182	15.4583	15.4627	39848.7	48917.8	52700.2	53435.2	39696.3	42979.9	47436.9	44050.3	54150.6	47270.3	45608.7	47105.4	43097.1	45433.1	38513.6	51129.7	46689.1	50434.2	46442.9	43787.2
Apolipoprotein A-IV	P02651	(K)ATIDQNLEDLR(S)	23.94	2	95.4	644.331	32.52	17.4307	17.7303	17.5451	17.6586	17.7622	17.6956	17.3298	17.5479	17.7147	17.7453	17.4663	17.4188	17.6345	17.5673	17.5893	17.7421	17.7079	17.7216	17.5152	17.5764	17.5913	17.6085	176669	217451	191255	206910	222304	212284	164739	191623	215113	219716	181085	175220	203471	194212	197205	219231	214100	216138	187331	195444
Apolipoprotein A-IV	P02651	(K)FNMALVQQMEK(F)	16.84	2	82.6	669.831	38.37	14.8823	15.2623	15.2138	15.1747	15.1355	15.5033	14.6463	15.2306	15.0517	15.0833	15.0224	14.8756	14.9781	15.2066	15.1402	15.4172	15.2005	15.3538	15.0638	15.1907	15.1247	15.0552	30201.7	39301	38003.5	36985.3	35994.4	46447.3	25644.2	38447.4	33964.5	34714.6	33280	30060.4	32273.3	37812.3	36111.2	43755	37653.7	41874.1	34250.6	37397.5
Apolipoprotein A-IV	P02651	(K)FNQNMEGLK(G)	18.22	2	84.7	540.761	24.73	17.0436	17.4662	17.2167	17.1946	17.3333	17.3508	16.9717	17.237	17.3031	17.2131	17.0932	16.9545	17.2731	17.1252	17.1716	17.3254	17.3623	17.3029	17.1992	17.1911	17.2239	17.2476	135096	181076	152311	150004	165132	167150	128522	154468	161717	151940	139819	127003	158384	142956	147630	164238	168489	161697	150482	149641
Apolipoprotein A-IV	P02651	(K)GSPDQPLALPLPEQVQEQVQEQVQPK(P)	22.61	3	93	961.501	44.72	16.9171	17.7925	16.9864	17.3539	17.6889	17.8693	17.4661	17.8528	17.864	17.1325	17.6874	17.6598	17.0686	17.474	17.8688	17.3532	17.0982	17.9579	17.6223	17.8056	17.312	17.6911	123754	227031	129846	167508	211289	239446	181058	236724	238565	143682	211071	207077	137453	182058	239361	167429	140302	254613	201758	229103
Apolipoprotein A-IV	P02651	(K)LGNINTYADDLQNK(L)	19.93	2	95.4	789.892	31.72	17.1998	17.6308	17.3694	17.4056	17.5011	17.5634	17.1498	17.3974	17.3963	17.442	17.2527	17.2079	17.348	17.3094	17.4246	17.4234	17.4962	17.4881	17.3503	17.3457	17.3981	17.425	150545	202957	169322	173626	185511	193693	145411	172638	172508	178058	156159	151385	166823	162427	175927	175782	184871	183841	167092	166567
Apolipoprotein A-IV	P02651	(K)LNHQMEGLAFQMK(K)	20.6	2	84.3	773.879	33.55	16.8622	17.1853	17.2429	17.0662	17.1904	17.4114	16.78	16.9643	17.0847	17.1438	16.9105	16.9687	16.9981	16.9659	17.1017	17.207	17.2068	17.277	17.1618	17.0553	17.1013	17.0925	119135	149040	155109	137227	149560	174326	112536	127865	139000	144811	123186	128258	130904	128011	140647	151293	151274	158821	146631	136191
Apolipoprotein A-IV	P02651	(K)LQEHLRPY(A)	16.1	3	83.4	352.526	22.97	16.3943	16.8921	16.9113	16.8805	16.5132	16.9407	16.6572	16.7593	16.8914	16.8566	16.7579	16.7549	16.7037	16.4219	16.355	16.8591	16.9089	16.8605	16.8227	16.828	16.673	16.8004	86133.9	121626	123259	120652	93531.2	125795	103350	110934	121567	118669	110823	110595	106739	87796.3	83817	118876	123048	118995	115913	116341
Apolipoprotein A-IV	P02651	(K)LQEHLRPYATDLQAQINAQTQDMK(R)	16.97	3	89.2	938.14	35.62	16.729	16.8858	17.1842	17.0114	17.2272	17.3607	16.6971	16.6308	16.7566	16.9694	16.7689	16.8183	16.8657	17.0322	16.8894	17.0479	17.1341	17.1702	16.9969	17.0131	16.9578	16.9065	108627	121095	148924	132111	153424	168304	106247	101478	110724	128317	111674	115565	119418	134026	121399	135497	143843	147480	130789	132271
Apolipoprotein A-IV	P02651	(K)NLAPLVEDVQSK(L)	17.1	2	90.3	656.859	33.13	17.422	17.8284	17.6857	17.582	17.7387	17.9223	17.3687	17.6237	17.7059	17.6497	17.5679	17.4883	17.6039	17.6433	17.6115	17.7497	17.6727	17.8141	17.595	17.6638	17.6786	17.6595	175613	232740	210829	196206	218720	248393	169242	201964	213793	205626	194302	183862	199200	204720	200261	220387	208938	230454	197980	207652
Apolipoprotein A-IV	P02651	(K)QLDQQVEVFR(R)	18.79	2	90.1	631.33	31.35	17.1487	17.4198	17.389	17.2886	17.4726	17.4167	17.0903	17.2459	17.4581	17.3636	17.165	17.1581	17.3105	17.2398	17.3031	17.4017	17.4175	17.4434	17.3186	17.2528	17.3053	17.2793	145307	175342	171631	160097	181873	174964	139534	155429	180061	168646	146951	146253	162552	154774	161719	173154	175062	178234	163466	156170
Apolipoprotein A-IV	P02651	(K)SLEDLNK(Q)	14.85	2	86.5	409.716	20.63	17.2205	17.5647	17.4555	17.4156	17.4724	17.5929	17.1889	17.4341	17.482	17.4443	17.3171	17.256	17.4295	17.3395	17.4517	17.5149	17.4158	17.5613	17.3732	17.4691	17.3365	17.4149	152713	193870	179732	174826	181850	197699	149413	177092	183065	178343	163290	156524	176524	165845	179260	187291	174857	193413	169765	181434
Apolipoprotein A-IV	P02651	(K)TDVTQQLNTLFQDK(L)	28.5	2	100	825.92	41.75	17.2521	17.7192	17.5285	17.5846	17.5991	17.6418	17.1919	17.5276	17.6812	17.561	17.3568	17.446	17.5237	17.5047	17.5844	17.6796	17.6337	17.6187	17.5243	17.4692	17.5326	17.5053	156102	215781	189063	196552	198548	204514	149721	188944	210164	193367	167854	178548	188432	185975	196535	209943	203360	201258	188513	181444
Apolipoprotein A-IV	P02651	(K)VSQMFGDNVQK(L)	20.71	2	95.6	626.803	25.15	16.7337	17.152	16.9299	16.8646	17.0089	17.07	16.6123	16.9756	17.0416	16.9744	16.7925	16.7195	16.8649	16.7605	16.8799	16.9706	16.9428	16.9385	16.8513	16.8295	16.8443	16.8947	108983	145639	124859	119334	131884	137592	100182	128872	134902	128768	113510	107912	119354	111022	120603	128426	125977	125602	118237	116461
Apolipoprotein A-IV	P02651	(K)VSTNIDQLQK(N)	17.07	2	82.6	573.312	24.23	17.5583	18.0031	17.7812	17.7477	17.8636	17.8221	17.488	17.8058	17.8615	17.8275	17.6407	17.5689	17.7657	17.6908	17.798	17.8885	17.8483	17.8859	17.7452	17.6138	17.7664	17.7255	193011	262704	225256	220079	238502	231731	183832	229125	238146	232597	204349	194430	222851	211573	227894	242646	235974	242206	219711	200576
Apolipoprotein A-IV	P02651	(M)ALVQQMEK(F)	18.58	2	86.3	473.755	21.92	16.4701	16.8422	16.5775	16.488	16.7259	16.6729	16.3448	16.6376	16.7352	16.7367	16.5101	16.4265	16.5513	16.5127	16.5355	16.6471	16.689	16.6029	16.5839	16.6277	16.576	16.6039	90780.7	117495	97795.1	91914.4	108389	104480	83229	101955	109096	109208	93333.9	88078.8	96038.6	93504.4	94993.3	102627	105652	99535.7	98229.4	101256
Apolipoprotein A-IV	P02651	(R)AVEPLGDK(F)	20.85	2	95.7	414.727	19	17.4241	17.7652	17.6258	17.5504	17.6791	17.7426	17.2678	17.5817	17.6754	17.6584	17.419	17.4473	17.5118	17.532	17.5776	17.6402	17.6471	17.658	17.5329	17.5498	17.5918	17.5254	175860	222768	202253	191951	209860	219312	157805	196160	209332	206874	175249	178709	186891	189519	195601	204278	205259	206813	189634	191872
Apolipoprotein A-IV	P02651	(R)LAPLAEGVQEK(L)	16.98	2	89.2	577.824	26.05	17.9841	18.3894	18.0901	18.1493	18.2005	18.2826	17.8696	18.1326	18.2352	18.1584	18.0344	17.9672	18.0948	18.0363	18.1329	18.2495	18.1675	18.1926	18.1279	18.1446	18.1379	18.0783	259262	343377	279039	290721	301225	318861	239494	287374	308567	292565	268479	256249	279943	268829	287443	311631	294421	299587	286451	289783
Apolipoprotein A-IV	P02651	(R)MQTTIQDNVENLQSSMVPFANELK(E)	15.79	3	86.6	913.111	48.07	15.9814	16.5346	16.3675	16.1906	16.3325	16.5208	15.8956	16.2279	16.2905	16.2264	16.0567	16.08	16.3398	16.2231	16.3723	16.4601	16.433	16.3685	16.3188	16.3235	16.3056	16.2517	64698.3	94929.9	84549.5	74793.2	82524.9	94026.3	60962.5	76750	80152.3	76673.5	68164	69272.3	82939.2	76495.7	84828.6	90156.3	88478.1	84608.2	81744.4	82008.5
Apolipoprotein A-IV	P02651	(R)QQLGSDSGDVESHLSFLEK(N)	21.74	3	93.6	692.668	37.27	17.4816	17.8252	17.7558	17.63	17.6701	18.1121	17.4839	17.6521	17.8102	17.7161	17.6497	17.5594	17.614	17.7105	17.7127	17.7304	17.6426	17.684	17.7032	17.9435	17.7106	17.9232	183019	232235	221317	202845	208555	283334	183303	205969	229835	215320	205637	193158	200603	214486	214805	217460	204618	210585	213400	252069
Apolipoprotein A-IV	P02651	(S)SMVPFANELK(E)	18.11	2	86.9	568.294	37.57	14.4208	14.7305	14.6873	14.513	14.5754	14.6505	13.9494	14.4338	14.7033	14.5975	14.6204	14.4442	14.601	14.0508	14.5847	14.6255	14.5283	14.6766	14.6136	14.5781	14.579	14.5704	21933.3	27183.8	26382.9	23379.6	24414	25718.2	15819.5	22132	26676.8	24791.2	25187.8	22291.9	24850.2	16971.6	24572.2	25275.9	23629.1	26188.5	25069.1	24459.2
Apolipoprotein A-IV	P02651	(Y)ATDLQAQINAQTQDMK(R)	18.05	2	87.5	888.433	31.4	15.6456	16.0109	15.8202	15.8471	15.8735	15.9474	15.7451	15.9262	16.0969	15.9536	15.7385	15.8578	15.7862	15.8686	15.7568	15.8572	15.8807	15.9508	15.9535	15.9361	15.8813	15.9462	51261.6	66034.3	57858.3	58947	60034.2	63191.8	54923.4	62265.8	70087.5	63462.3	54672.9	59385.2	56510.7	59831.1	55369.2	59359.4	60332.6	63338.1	63456.2	62698.1
Apolipoprotein B-100	Q7TMA5	(F)TLGVDTHTSGDGK(M)	15.01	2	82.1	644.312	17.63	13.9574	14.2344	13.9469	14.3095	13.9664	13.7406	14.0224	14.1818	13.7368	13.5836	14.1823	13.765	13.6625	13.857	13.9386	13.9417	13.8585	14.1395	14.0253	13.882	13.9933	14.0174	15906.9	19275.1	15792.4	20304.6	16007.1	13687.6	16640.7	18584.1	13651.6	12276.6	18590.9	13921.2	12966.9	14838.1	15701.4	15735	14853.2	18047.2	16673.9	15097.7
Apolipoprotein B-100	Q7TMA5	(K)GSTSHNLLYK(N)	10.61	2	64.7	560.293	21.48	15.7042	15.8983	15.9606	15.691	15.7931	15.7761	15.7207	15.9161	15.8223	15.6288	15.816	15.6795	15.6987	15.8028	15.7551	15.9125	15.7109	15.7694	15.7552	15.7925	15.7641	15.7479	53387.9	61076.1	63771.8	52901.1	56778.8	56114.7	54002.2	61831.6	57940.7	50669.6	57689.9	52479.2	53182.9	57162.8	55304.3	61679.1	53635.5	55853.6	55309.1	56757.2
Apolipoprotein B-100	Q7TMA5	(K)GTLQHCDFNVK(Y)	10.74	3	66.1	440.212	23.8	14.1179	14.2629	14.3541	-1.16308	13.8964	13.9913	14.0498	14.4585	13.9929	13.8976	14.2986	14.2426	14.4238	14.1629	14.4104	13.8152	14.2452	14.2493	14.1788	14.2204	14.1207	14.0521	17778.6	19659.6	20941.3	0.446558	15248.6	16285.2	16959	22513.9	16303.8	15261.3	20151	19384.4	21977.9	18342.4	21774.7	14414.3	19419.3	19474.7	18545.4	19088.2
Apolipoprotein B-100	Q7TMA5	(K)GVVSIPR(L)	12.7	2	86.4	364.227	25.42	-1.19027	14.3676	14.3895	14.4081	14.0684	13.3606	14.0263	14.0844	14.1119	14.2897	13.7371	13.9047	14.2229	13.8643	14.1643	14.058	13.9015	14.3867	14.0294	13.8974	13.4598	14.205	0.43822	21138.2	21462.5	21739.8	17179.7	10518	16684.9	17371.3	17705.6	20027.5	13655	15336.5	19120.8	14913.3	18360.6	17055.6	15303.1	21420.6	16721.7	15259.4
Apolipoprotein B-100	Q7TMA5	(K)MLAQESQSIPEK(L)	18.62	2	86.4	680.843	23.37	17.1718	17.0379	16.9571	16.7343	17.1366	16.9663	16.8639	16.8562	16.7043	16.9506	17.0483	16.7917	16.9207	16.8805	16.9801	16.8613	16.8884	16.942	16.8867	16.82	17.0141	16.7854	147648	134557	127233	109022	144088	128048	119273	118635	106780	126658	135539	113454	124061	120651	129274	119055	121312	125905	121176	115698
Apolipoprotein B-100	Q7TMA5	(K)SLQNDAEHAIR(M)	18.41	2	91.7	627.315	24.52	13.9535	13.9863	14.1377	13.9111	13.941	13.8195	13.9354	14.1577	13.9229	13.7721	14.0796	13.8886	14.2297	13.8388	14.0403	13.8975	13.951	14.2298	14.0488	14.0149	14.0452	14.0237	15864	16229.5	18025.3	15404.9	15728	14456.8	15667.1	18276	15531.5	13990.1	17313.7	15166.9	19212.2	14651.9	16848	15260.8	15836.7	19213.1	16947.5	16553.8
Apolipoprotein B-100	Q7TMA5	(K)VLVDHFGYTK(D)	21.55	3	86.4	393.545	28.28	15.1156	15.0671	15.2926	14.9825	15.0178	15.1293	15.1546	15.1505	14.9862	14.942	15.1467	14.8775	14.9858	14.9448	15.0751	14.7201	15.0092	15.196	15.072	15.0856	15.0795	15.1547	35501.5	34328.4	40135.3	32372.8	33175.9	35840.8	36475.3	36370.8	32455.6	31476.7	36276.4	30101.4	32447.3	31537.2	34517.8	26988.6	32978.5	37537.6	34445.2	34771.8
Apolipoprotein B-100	Q7TMA5	(R)FTTPLLK(D)	12.13	2	77.7	410.252	32.5	13.9772	14.1227	14.2375	13.9132	13.9766	14.0272	14.0532	14.2327	14.056	13.7532	14.1605	14.0772	14.2304	13.9491	14.0803	14.0015	13.9337	14.1814	14.1319	-1.08032	14.1101	14.219	16126.9	17837.8	19316.2	15427.3	16120.6	16695.8	16999.2	19251.2	17033	13808.2	18312.5	17285.1	19221.5	15815.7	17321.7	16401	15648.6	18578.6	17953.1	0.472925
Apolipoprotein B-100	Q7TMA5	(R)LSVDQFVR(K)	19.28	2	90.9	482.266	34.37	14.6816	14.6931	14.8078	14.5838	14.5021	14.5867	14.7234	14.8323	14.5944	14.442	14.8017	14.4106	14.7843	14.4383	14.639	14.5097	14.6357	14.8082	14.646	14.6513	14.6668	14.5733	26278.7	26489.5	28680.6	24555.4	23204.6	24605.9	27051.6	29171.9	24737.5	22257.8	28559.1	21778.3	28218.2	22201	25514.3	23327.5	25456.3	28688.5	25638.6	25732.3
Apolipoprotein B-100	Q7TMA5	(R)TPALNFK(S)	17.37	2	86.1	395.727	27.37	14.9981	14.9815	15.1211	15.057	14.768	14.9024	15.151	15.1261	14.9841	14.8264	14.6978	14.8208	14.655	14.9208	14.663	14.8304	14.9768	14.987	15.0135	15.0435	14.9807	15.0047	32725.3	32350.4	35638.4	34088.5	27900.4	30624.1	36383.4	35762	32409.9	29053.3	26575	28940.6	25799	31018.3	25942.8	29133.1	32244.8	32474.1	33076	33770.7
Apolipoprotein C-I	P19939	(A)AIEHIK(Q)	17.46	2	89	355.713	15.77	15.6683	16.1246	15.3771	15.729	15.7488	15.5653	15.8742	16.0805	15.9178	15.6884	15.806	15.205	15.5324	15.3403	15.4007	15.463	15.7567	15.4634	15.9357	15.546	15.6725	15.8212	52075.5	71449.7	42557.9	54313.1	55063.7	48487.1	60064.1	69294.7	61905.9	52806.5	57289.9	37770.9	47393.9	41484.7	43258.8	45166.5	55366.4	45180.2	62679.2	47844
Apolipoprotein C-I	P19939	(K)EFGNTLEDK(A)	12.75	2	77.2	526.748	23.53	18.2223	18.5533	18.0738	18.2581	18.22	18.085	18.4219	18.5237	18.7354	18.0873	18.4081	17.777	18.2031	17.9843	17.888	17.983	18.0008	18.0817	18.2543	18.1902	18.1622	18.1999	305814	384685	275909	313489	305321	278062	351203	376864	436441	278491	347852	224602	301766	259300	242559	259081	262280	277415	312681	299081
Apolipoprotein C-I	P19939	(P)DFSSAMESLPDK(L)	20.11	2	91.2	663.798	34.62	18.1558	18.4641	18.0834	18.1781	18.1309	18.0674	18.2659	18.4345	18.6193	17.9949	18.2076	17.8425	18.1349	17.9043	17.9063	17.8212	17.941	17.9946	18.1206	18.085	18.115	18.1312	292033	361621	277740	296584	287033	274681	315197	354280	402677	261225	302706	235026	287834	245321	245655	231587	251641	261166	285004	278048
Apolipoprotein C-I	P19939	(R)AAIEHIK(Q)	22.42	2	94.8	391.232	15.82	18.3562	18.7264	18.2492	18.3589	18.4156	18.2607	18.4905	18.6217	18.7609	18.2292	18.3207	18.037	18.3342	18.0466	18.1164	18.0325	18.1537	18.2072	18.3288	18.2731	18.3551	18.3594	335556	433709	311566	336195	349661	314061	368298	403353	444226	307285	327405	268948	330477	270757	284162	268122	291610	302632	329235	316783
Apolipoprotein C-I	P19939	(R)NWFSETLNK(M)	16.1	2	85.4	569.78	37.15	18.076	18.3432	18.0351	18.1197	18.1075	18.0587	18.226	18.2724	18.6011	17.9076	18.2503	17.6758	18.0465	17.8095	17.7522	17.8357	17.9662	17.9875	18.1275	18.0783	18.1355	18.0065	276326	332543	268608	284813	282430	273029	306603	316628	397650	245888	311812	209391	270730	229710	220772	233925	256072	259890	286371	276771
Apolipoprotein C-III	P06759	(A)DEGEGSLLLGSMQGYMEQASK(T)	25.26	2	93.6	1115.5	46.7	17.8724	18.3616	17.9268	18.0204	18.1115	17.9015	18.2304	18.4282	18.5399	18.0552	18.2476	17.8827	17.991	17.9159	17.7694	17.7651	17.9671	17.9107	18.1186	18.0936	18.0768	17.9642	239953	336817	249183	265870	283205	244850	307533	352728	381123	272363	311227	241672	260507	247297	223420	222757	256242	246405	284612	279722
Apolipoprotein C-III	P06759	(K)FTGLWESGPEDQLTTPTLEP(-)	13.9	2	88.3	1109.53	46.97	17.0638	17.3719	16.782	17.0428	17.1133	16.8822	17.3904	17.3391	17.5755	17.1777	17.3606	16.8837	17.0961	16.9154	16.7681	16.8064	16.7739	16.7697	17.0211	17.1885	17.0973	17.0296	137002	169613	112693	135022	141783	120796	171808	165807	195321	148256	168286	120917	140102	123604	111608	114614	112059	111730	133005	149362
Apolipoprotein C-III	P06759	(K)GYWSK(F)	13.66	2	89.2	320.658	20.27	17.3643	17.5898	17.4708	17.4294	17.4141	17.2361	17.5444	17.5265	17.7983	17.449	17.5699	17.2319	17.4018	17.3429	17.147	17.1021	17.2717	17.3098	17.3822	17.4146	17.1755	17.4692	168726	197272	181650	176517	174645	154378	191156	188798	227947	178928	194567	153923	173161	166237	145133	140689	158230	162473	170834	174708
Apolipoprotein C-III	P06759	(R)GWMDNR(F)	10.18	2	69.9	389.669	23.1	17.2599	17.6636	17.2897	17.4221	17.4218	17.2051	17.5543	17.7227	17.9205	17.4648	17.5483	17.1794	17.4179	17.1948	17.0219	17.0886	17.1844	17.2085	17.3803	17.349	17.3533	17.3723	156949	207622	160218	175623	175579	151097	192471	216308	248095	180897	191677	148430	175112	150017	133075	139370	148938	151451	170601	166946
Apolipoprotein C-IV	P55797	(R)VMEMVEPLVTR(T)	20.06	2	87.4	652.341	36.63	15.5748	16.1332	15.7132	15.5105	15.9255	15.7792	16.1244	15.9495	15.9372	15.6008	15.8494	15.7887	15.4526	15.3711	15.4409	15.333	15.3289	15.4988	15.9471	15.6286	15.6136	15.7562	48807.6	71873.2	53722.5	46680.5	62238.8	56236.6	71439.2	63281.4	62744.5	49694.5	59039.9	56608.5	44843.8	42380.5	44481.2	41276.1	41158.2	46301.3	63176.8	50660.2
Apolipoprotein E	P02650	(A)EGELEVTDQLPGQSDQPWEQALNR(F)	18.88	2	87.5	1370.15	41.43	17.3553	17.2829	17.4739	17.5357	17.2713	17.5159	17.3058	17.4901	17.3747	17.4375	17.43	17.2518	17.6076	17.5329	17.4649	17.41	17.4969	17.7039	17.3867	17.4816	17.3401	17.4753	167676	159467	182037	190007	158187	187422	162014	184100	169940	177504	176581	156068	199716	189637	180907	174155	184961	213507	171362	183013
Apolipoprotein E	P02650	(A)SVATNSIASTTVPLENQ(-)	9.92	2	76.9	866.442	32.6	15.5327	15.199	15.4371	15.4357	15.3052	15.1431	15.6093	15.4554	15.7199	15.2713	15.436	15.238	15.6287	15.408	15.3422	15.3427	15.2571	15.4954	15.4744	15.3395	15.3672	15.321	47403.5	37613.6	44365.3	44322.3	40489	36184.5	49988.8	44929.3	53970.5	39546.8	44330.6	38645.7	50664.5	43477	41540.7	41554.2	39159.3	46194.6	45525.8	41461.9
Apolipoprotein E	P02650	(K)ELEEQLGPVAEETR(A)	20.8	2	95.8	800.397	30.33	19.642	19.5292	19.7057	19.6746	19.5298	19.4884	19.6803	19.66	19.7227	19.622	19.6505	19.4495	19.7867	19.6542	19.611	19.4643	19.6657	19.852	19.6317	19.5993	19.6189	19.6326	818125	756614	855060	836821	756912	735528	840143	828401	865244	806868	823001	715967	904470	825079	800746	723330	831701	946344	812303	794266
Apolipoprotein E	P02650	(K)GWFEPLVEDMQR(Q)	23.13	3	91.7	502.906	46.28	18.5768	18.172	18.9835	18.7886	18.4835	18.8118	18.7401	18.5502	18.6479	18.5675	18.6777	18.5915	18.6963	18.8051	18.4999	18.5437	18.7017	18.8918	18.6936	18.6386	18.5775	18.4485	390986	295334	518340	452812	366505	460172	437847	383858	410748	388491	419330	394993	424765	458030	370696	382123	426368	486409	423963	408107
Apolipoprotein E	P02650	(K)IQASVATNSIASTTVPLENQ(-)	15.34	2	91.4	1022.53	35.15	18.046	18.0123	18.0915	18.0339	17.9778	17.9785	18.0944	18.0877	18.0962	18.0233	18.0977	17.9183	18.2036	18.0858	18.0855	17.8735	18.0858	18.2259	18.0449	18.1833	18.0501	18.0553	270638	264392	279307	268376	258141	258268	279879	278571	280227	266418	280517	247707	301882	278198	278146	240135	278203	306571	270430	297655
Apolipoprotein E	P02650	(M)LGQSTEELR(S)	23.55	2	94.3	516.77	19.95	14.701	14.3582	14.6623	14.4793	14.3924	14.2688	14.6937	14.7913	14.9062	14.6551	14.6552	14.4365	14.6318	14.4971	14.5575	14.4708	14.5087	14.793	14.6291	14.5826	14.6719	14.5496	26634.6	21001.3	25929.7	22839.7	21504.8	19739.6	26500.5	28353.9	30704.3	25800.4	25801.9	22172.7	25387.4	23123.3	24112.3	22705.7	23311	28388.9	25339.4	24535.8
Apolipoprotein E	P02650	(N)SIASTTVPLENQ(-)	13.94	2	82.6	630.327	29.2	15.9717	15.757	15.934	16.0222	15.9828	15.7248	16.1074	16.1042	16.1414	15.9703	16.0356	15.8177	16.089	15.933	15.8161	15.6777	15.7866	16.0437	15.9423	15.9448	15.9525	15.9253	64261	55376.7	62606.8	66550.6	64759.3	54155.4	70603.2	70442.8	72284.1	64199.3	67171.4	57756.2	69706	62563	57694.1	52413.5	56523.3	67550.9	62968	63075
Apolipoprotein E	P02650	(R)DRLEEVR(E)	14.16	2	92.5	458.746	17.28	19.0322	18.8898	19.0873	19.1183	18.9363	18.9521	19.088	19.0591	19.1352	18.9671	19.0566	18.7715	19.2233	19.1741	19.0728	18.9116	19.0363	19.343	19.015	19.0266	19.0948	19.0475	536112	485717	557011	569111	501629	507171	557248	546221	575799	512456	545251	447484	612039	591537	551432	493131	537635	664982	529779	534036
Apolipoprotein E	P02650	(R)EQMEEVR(S)	13.84	2	83.4	460.711	16.83	18.7028	18.6058	18.7986	18.7398	18.6059	18.6184	18.7557	18.8107	18.7853	18.6944	18.7745	18.526	18.8785	18.7911	18.7583	18.591	18.7213	18.9581	18.6697	18.6892	18.7346	18.6808	426676	398925	455970	437755	398950	402438	442605	459812	451805	424192	448426	377457	481927	453618	443420	394866	432201	509293	416989	422665
Apolipoprotein E	P02650	(R)FWDYLR(W)	11.42	2	70.5	450.224	37.5	18.3629	17.9847	18.6774	18.494	18.1997	18.4811	18.5019	18.3097	18.4029	18.3697	18.4526	18.3848	18.372	18.5498	18.2864	18.2628	18.4874	18.7102	18.4342	18.4432	18.4075	18.3912	337123	259385	419233	369184	301062	365914	371204	324911	346591	338713	358757	342275	339246	383752	319717	314531	367511	428876	354197	356423
Apolipoprotein E	P02650	(R)GRLEEVGNQAR(D)	19.16	3	92.1	410.218	17.65	17.4077	17.4227	17.4649	17.2541	17.417	17.3909	17.3023	17.2999	17.3677	17.3094	17.3846	17.0492	17.6588	17.383	17.645	17.3157	17.5695	17.696	17.387	17.3573	17.4208	17.424	173880	175693	180903	156315	174995	171863	161631	161360	169126	162425	171113	135618	206927	170921	204967	163132	194507	212343	171403	167907
Apolipoprotein E	P02650	(R)GVSAIR(E)	11.91	2	97.3	301.685	15.7	16.395	16.8955	16.6561	16.597	16.942	16.539	16.6225	16.6292	16.5733	16.923	16.4295	16.3893	16.7371	16.6749	16.7279	16.4631	16.6003	16.7919	16.6239	16.8306	16.8214	16.847	86175.1	121910	103269	99124.4	125906	95224.2	100895	101363	97511	124260	88261.3	85834.2	109235	104630	108544	90339.3	99358.1	113469	100990	116549
Apolipoprotein E	P02650	(R)LAVYK(A)	13.57	2	95.7	297.187	19.38	19.3185	19.1552	19.3727	19.3535	19.1269	19.2185	19.3482	19.3779	19.3746	19.2022	19.3797	19.1254	19.4525	19.3398	19.2874	19.1273	19.2928	19.546	19.2578	19.2701	19.2711	19.2706	653826	583827	678837	669865	572483	610039	667419	681278	679716	603157	682134	571912	717445	663521	639868	572648	642256	765471	626870	632216
Apolipoprotein E	P02650	(R)LEEVGNQAR(D)	18.57	2	91.9	508.262	16.65	19.143	18.8745	19.1344	19.2301	18.9048	18.914	19.1859	19.2497	19.2024	19.0754	19.2004	18.9903	19.1962	19.135	19.0694	18.9067	19.0476	19.3208	19.0706	19.1068	19.0856	19.1102	578928	480593	575473	614933	490823	493963	596389	623336	603261	552399	602432	520793	600657	575707	550108	491463	541885	654861	550588	564558
Apolipoprotein E	P02650	(R)LGADMEDLR(N)	24.73	2	94.7	510.245	28.18	19.8391	19.7444	19.8801	19.8756	19.7157	19.7387	19.8768	19.8882	19.9299	19.7958	19.88	19.6515	20.0077	19.8867	19.8339	19.6285	19.8952	20.0422	19.818	19.8242	19.8419	19.8295	937907	878351	964931	961953	861028	874852	962724	970380	998826	910211	964893	823546	1.05419e+06	969361	934571	810504	975081	1.07969e+06	924282	928287
Apolipoprotein E	P02650	(R)LGPLVEQGR(Q)	21.17	2	97.6	484.78	25.02	20.0308	19.9318	20.1241	20.0041	19.9215	19.9488	20.1392	20.0915	20.1248	19.9915	20.0844	19.7836	20.2034	20.0608	20.0515	19.8125	20.0438	20.2787	20.0371	20.0353	20.059	20.0706	1.07123e+06	1.00017e+06	1.14273e+06	1.05156e+06	993032	1.01203e+06	1.15475e+06	1.1172e+06	1.1433e+06	1.04241e+06	1.11177e+06	902550	1.2073e+06	1.09371e+06	1.08666e+06	920774	1.08093e+06	1.27206e+06	1.07591e+06	1.07454e+06
Apolipoprotein E	P02650	(R)LQAEIFQAR(I)	17.91	3	92.9	359.201	30.95	19.6519	19.4527	19.7634	19.654	19.505	19.5033	19.7335	19.7326	19.6941	19.6158	19.6694	19.5219	19.7674	19.6987	19.6278	19.5184	19.6812	19.8914	19.6132	19.6736	19.6853	19.6619	823789	717525	889958	824986	744039	743151	871740	871199	848207	803427	833829	752784	892456	850962	810157	750989	840673	972510	801961	836291
Apolipoprotein E	P02650	(R)LSTHLR(K)	19.32	2	88.4	363.716	16.38	19.287	18.9852	19.324	19.3372	19.017	19.1553	19.3612	19.2591	19.3671	19.2489	19.3572	19.0297	19.2873	19.2297	19.1816	19.0578	19.241	19.4642	19.2127	19.2378	19.2303	19.163	639684	518939	656295	662342	530497	583888	673462	627443	676217	622998	671580	535205	639806	614758	594618	545707	619613	723301	607569	618227
Apolipoprotein E	P02650	(R)NEVNTMLGQSTEELR(S)	24.5	2	100	860.912	35.27	19.2855	19.1605	19.3605	19.3576	19.1897	19.087	19.3467	19.3492	19.4023	19.2258	19.3451	19.1187	19.5441	19.3802	19.3213	19.1554	19.3416	19.5621	19.3321	19.35	19.2736	19.3152	639028	585975	673095	671756	597981	556867	666708	667853	692908	613114	665981	569261	764488	682356	655080	583924	664379	774044	660008	668222
Apolipoprotein E	P02650	(R)QWANLMEK(I)	14.31	2	72.2	510.253	31.68	18.6291	18.5443	18.699	18.6568	18.5371	18.5935	18.684	18.7064	18.7195	18.6043	18.68	18.4448	18.851	18.7328	18.6769	18.5434	18.7375	18.8938	18.643	18.6198	18.649	18.6413	405432	382293	425552	413278	380386	395557	421161	427745	431646	398522	420002	356806	472854	435646	419080	382061	437078	487096	409345	402827
Apolipoprotein E	P02650	(R)TANLGAGAAQPLR(D)	24.84	2	97	620.344	24.45	19.8479	19.6867	19.8909	19.8498	19.6323	19.6923	19.8606	19.9703	19.973	19.8524	19.8653	19.5568	20.0744	19.8717	19.8937	19.7174	19.7968	20.131	19.86	19.793	19.8684	19.773	943678	843887	972226	944931	812674	847163	952028	1.02719e+06	1.0291e+06	946627	955082	771241	1.10407e+06	959367	974112	862015	910794	1.14825e+06	951627	908451
Apolipoprotein M	P14630	(K)AFLVTPR(N)	15.37	2	88.9	402.242	29.48	16.6332	16.5264	16.493	16.6308	16.5737	16.7753	16.4472	16.5352	16.5504	16.4943	16.7173	16.3051	16.3455	16.24	16.325	16.6227	16.438	16.6787	16.5859	16.6134	16.397	16.6531	101645	94392	92230.4	101481	97538.2	112166	89351	94970.9	95976.5	92316.9	107750	80971.9	83267.7	77396.7	82095.1	100910	88781.6	104904	98370.1	100261
Apolipoprotein M	P14630	(K)TDLFSISCPGGIMLK(E)	18.92	3	82.7	546.946	45.05	16.5585	16.4181	16.4359	16.3069	16.4601	16.4704	16.4154	16.3769	16.3577	16.1797	16.4714	16.269	16.3625	16.2338	16.261	16.3581	16.2908	16.4852	16.334	16.398	16.454	16.3447	96514.4	87565.6	88651.8	81070.5	90156.1	90796.8	87405.2	85101.1	83977	74228.2	90864.4	78967.4	84259.1	77064.6	78530.9	84000.5	80170.7	91734.2	82607.5	86353.3
Apolipoprotein M	P14630	(R)FLLYNR(S)	18.17	2	92	413.235	32.25	15.1715	14.8228	15.2205	15.0796	14.9415	15.3488	14.7865	14.9147	14.5929	14.8391	15.1561	14.9895	14.6542	15.003	15.0111	14.8402	14.9662	15.3823	15.0853	15.0232	15.0478	15.0319	36905.1	28981	38178.2	34627.5	31466.4	41730	28261	30886.2	24712.3	29310.3	36511.5	32531.2	25783.4	32835.5	33022.1	29332.8	32008.8	42709.1	34764.8	33299.6
Arfaptin-2	Q6AY65	(K)qLLSER(F)	15.32	2	82.1	364.701	19.2	17.9941	18.0057	18.189	18.0492	18.0084	18.1764	17.932	17.9817	18.0196	17.8476	18.0176	18.0066	18.1282	18.0427	18.0369	18.0514	18.0098	18.0301	18.085	17.9606	17.996	17.8364	261080	263180	298839	271233	263670	296230	250080	258848	265735	235871	265363	263340	286509	270021	268936	271661	263923	267667	278051	255083
Armadillo repeat-containing protein 10	B1WBW4	(Y)CIYR(L)	12.28	2	79.2	306.152	15.95	15.465	15.4824	15.6938	15.454	15.5157	15.1897	15.4692	15.2601	15.4283	15.5913	15.331	15.5838	15.3722	15.3148	15.529	15.4406	15.4231	15.3405	15.5149	15.4306	15.5539	15.3614	45229.1	45780.6	53004.3	44888	46848.2	37371.9	45363.5	39242	44095.1	49369.3	41219.4	49111.6	42411.3	40758.4	47282.4	44472.7	43935.6	41490.1	46821.2	44164.6
Arylacetamide deacetylase	Q9QZH8	(R)IYIPK(R)	9.4	2	70.2	317.202	25.68	13.6209	13.3487	13.6064	13.6786	13.8712	13.6594	13.8675	13.4775	13.3683	13.3981	13.9354	13.6751	13.3351	13.7055	13.4866	13.5883	13.3191	13.538	13.6353	13.4238	13.8067	13.4331	12597.9	10432	12471.9	13111.8	14984.3	12938.7	14946	11406.2	10574.4	10795.3	15666	13080.7	10334.1	13358.5	11477.9	12316.5	10220.2	11894.2	12723.9	10989.4
Arylsulfatase B	P50430	(K)LLPQLLK(D)	10.68	2	76.8	412.784	37.07	17.5859	17.4524	17.3917	17.4625	17.3043	17.4395	17.5217	17.6606	17.7124	17.3767	17.4263	17.5023	17.435	17.3485	17.4836	17.4859	17.4274	17.4861	17.4909	17.4801	17.4851	17.4868	196730	179353	171964	180608	161852	177752	188170	207190	214769	170178	176136	185663	177201	166885	183272	183566	176262	183581	184197	182824
Arylsulfatase K	Q32KJ2	(R)QFYK(M)	10.37	2	72.6	293.155	16.73	18.8623	18.9728	18.842	18.8109	18.8856	18.8043	18.5235	18.8271	18.9354	18.8193	18.7558	18.6963	19.1425	18.7561	18.8763	18.9675	18.8659	18.7215	18.7778	18.8273	18.8596	18.8548	476569	514499	469895	459877	484321	457784	376817	465090	501314	462562	442660	424773	578728	442752	481191	512625	477766	432254	449463	465130
Aspartate aminotransferase, mitochondrial	P00507	(R)FFK(F)	8.22	2	69.2	221.128	18.32	18.84	18.6929	18.8188	18.8027	18.7098	18.7979	18.7603	18.701	18.7363	18.7367	18.8545	18.7552	18.7557	18.7534	18.7576	18.8781	18.6963	18.7791	18.7763	18.7524	18.8002	18.7831	469253	423753	462419	457259	428768	455767	444040	426156	436700	436831	474001	442450	442619	441916	443201	481819	424774	449863	448992	441608
ATP-binding cassette sub-family B member 6, mitochondrial	O70595	(R)EAILK(F)	12.67	2	78.7	287.184	18.43	17.9302	17.9727	18.0122	17.8139	17.9384	17.9542	18.0264	17.9959	17.8579	17.9242	18.1023	18.0499	17.8738	17.8832	17.9432	17.9503	17.8344	17.9582	17.9187	17.9362	17.9039	18.0012	249757	257231	264366	230423	251190	253946	266985	261401	237557	248732	281409	271371	240180	241762	252025	253272	233710	254658	247787	250802
ATP-binding cassette sub-family C member 8	Q09429	(R)YVFFK(T)	10.09	2	61	352.194	32.95	17.5667	17.5028	17.5247	17.6194	17.537	17.6017	17.5503	17.5779	17.4933	17.5648	17.5958	17.5732	17.6063	17.5705	17.6153	17.6275	17.6917	17.5461	17.6214	17.6463	17.5433	17.6259	194131	185723	188561	201362	190182	198907	191937	195650	184501	193883	198086	195011	199539	194641	200789	202489	211706	191387	201630	205149
ATP-binding cassette sub-family D member 2	Q9QY44	(K)ALAYQMNLILSK(R)	9.26	3	72.5	455.592	33.77	14.4428	14.3129	15.0569	14.6425	14.4553	14.6002	14.4702	14.1322	14.0928	14.3181	14.2248	14.5947	14.2172	14.6679	14.2495	14.4756	14.5253	14.4181	14.4245	14.6379	14.6231	14.5314	22269.9	20352.6	34086.2	25575.7	22463.6	24837.1	22696.4	17955.9	17472.2	20425.6	19146.8	24742	19046.1	26030	19477.2	22781.4	23580.8	21891.7	21988.3	25494.9
ATP-binding cassette sub-family F member 3	Q66H39	(R)FIR(L)	10.03	2	79.6	218.139	16.13	14.449	-1.24268	13.7311	13.6659	13.754	-1.15267	14.0959	13.0793	13.3197	14.8051	14.025	13.4528	13.4747	13.5183	14.333	14.1923	12.8572	13.8158	13.6769	13.4209	13.7056	13.9947	22365.8	0.422587	13597.7	12997.1	13815.6	0.449792	17510.6	8654.72	10224.4	28628.2	16670.6	11212.1	11384	11732.8	20638.4	18719.8	7419.75	14419.7	13097	10967.1
ATP-binding cassette sub-family F member 3	Q66H39	(R)FIR(L)	10.03	2	79.6	218.139	16.13 15.924999	17.3409	18.344	17.6027	17.3816	18.2917	17.6665	17.4295	17.4223	17.0877	18.4162	17.0144	17.4026	17.4312	17.5663	17.5997	17.6717	17.4346	17.5457	17.5849	17.9244	17.9085	18.0712	166007	332733	199043	170757	320892	208041	176519	175644	139283	349806	132389	173265	176728	194087	198622	208791	177147	191335	196594	248764
BAG family molecular chaperone regulator 5	Q5QJC9	(R)IEIK(N)	9.7	2	100	251.665	18.33	17.0113	16.9971	17.2381	16.9306	16.8137	17.0463	16.5694	16.6954	16.6083	16.8179	16.9296	16.7377	17.0439	17.4888	16.8995	16.9955	17.1423	16.7622	16.9014	16.9356	16.9323	17.01	132102	130812	154592	124913	115193	135348	97252.5	106128	99903.8	115526	124827	109283	135124	183931	122253	130668	144659	111154	122417	125348
B-cell linker protein	Q4KM52	(N)YIHPR(E)	15.65	2	91.7	343.193	18.73	14.9883	15.0291	14.9692	14.8659	15.0802	14.9909	15.0525	-1.12499	14.8966	14.9521	15.101	15.0568	14.9741	14.9977	14.9978	14.9959	14.9145	15.0405	15.0331	14.8741	15.033	14.774	32502.8	33436.4	32075.4	29860.5	34640.8	32561.8	33982.1	0.458504	30501.1	31697.6	35144.9	34082.8	32186.1	32716.5	32717.8	32675.7	30882.5	33701.6	33527.7	30029.8
BDNF/NT-3 growth factors receptor	Q63604	(R)EPHTR(K)	10.15	2	57	320.164	15.2	18.2562	17.7845	18.5266	18.3431	18.2995	18.5932	18.3017	18.052	18.0323	18.3486	18.1452	18.3646	17.9695	18.3993	18.1188	18.1422	18.3702	18.3109	18.2727	18.2363	18.2312	18.2516	313085	225765	377638	332518	322635	395455	323119	271768	268082	333791	289909	337515	256663	345744	284653	289291	338838	325181	316680	308796
Beta-2-glycoprotein 1	P26644	(F)AGILENGVVR(Y)	19.6	2	90.4	514.298	29.13	17.3799	17.3759	17.4951	17.4594	17.4983	17.4876	17.4386	17.3408	17.301	17.4468	17.5461	17.5853	17.387	17.4892	17.3264	17.5195	17.4823	17.5715	17.4246	17.4084	17.4567	17.4218	170559	170082	184736	180220	185148	183780	177638	166000	161478	178652	191385	196651	171394	183986	164344	187889	183105	194777	175929	173963
Beta-2-glycoprotein 1	P26644	(K)ATVLYQGQR(V)	22.87	2	97.6	518.283	21.38	18.5081	18.6069	18.6926	18.5245	18.6779	18.6	18.4932	18.3794	18.3962	18.4868	18.551	18.5735	18.6123	18.583	18.5685	18.5565	18.5963	18.7073	18.5253	18.4968	18.5635	18.5537	372820	399228	423669	377086	419368	397333	368984	341004	344986	367340	384062	390104	400741	392672	388753	385539	396311	428028	377288	369911
Beta-2-glycoprotein 1	P26644	(K)AVFGCHETYK(L)	24.09	2	96.5	606.279	21.6	18.4064	18.5586	18.6465	18.465	18.6999	18.6593	18.4352	18.2904	18.3236	18.4995	18.5151	18.5478	18.4755	18.516	18.5573	18.5735	18.5752	18.6269	18.5144	18.4922	18.4856	18.5102	347445	386094	410353	361844	425832	414018	354455	320594	328059	370596	374639	383212	364473	374864	385751	390117	390554	404827	374444	368723
Beta-2-glycoprotein 1	P26644	(K)CPFPSRPDNGFVNYPAK(P)	17.69	3	65.1	655.981	31.8	17.1235	17.1038	17.0515	16.4321	17.1107	18.5632	18.3526	18.1962	18.2527	18.4477	17.045	16.2901	16.7425	16.4955	17	17.2809	17.0864	17.6548	16.8257	16.6341	16.5754	16.6272	142790	140848	135834	88421.3	141526	387324	334714	300342	312324	357535	135227	80132.2	109645	92393.6	131069	159245	139159	206358	116153	101713
Beta-2-glycoprotein 1	P26644	(K)CSYTEEAQCIDGTIEIPK(C)	23.62	2	92.7	1057.47	37.08	17.5168	17.6698	17.6989	17.5545	17.7472	17.572	17.3819	17.3964	17.5082	17.5636	17.7136	17.6251	17.596	17.598	17.6633	17.6506	17.6968	17.6749	17.7073	17.6683	17.6369	17.6567	187541	208519	212761	192500	220002	194855	170797	172517	186415	193724	214937	202162	198121	198397	207583	205757	212462	209259	214009	208299
Beta-2-glycoprotein 1	P26644	(K)EHSSLAFWK(T)	15.52	3	81.1	368.854	33.47	17.4181	17.2911	17.8403	17.5405	17.7352	17.7851	17.4344	17.1885	17.2275	17.5003	17.5263	17.6543	17.4289	17.6228	17.5289	17.6515	17.587	17.7143	17.5433	17.5676	17.459	17.5411	175132	160372	234674	190648	218181	225865	177119	149366	153456	185400	188768	206290	176450	201827	189111	205894	196888	215050	191006	194256
Beta-2-glycoprotein 1	P26644	(K)FAALK(E)	10.85	2	87.9	275.173	20.8	19.2435	19.2446	19.2268	19.2156	19.1687	19.1654	19.1844	19.159	19.1511	19.1314	19.2147	19.2736	19.2034	19.2754	19.2946	19.1326	19.2697	19.1772	19.1365	19.222	19.1728	19.2334	620667	621142	613540	608788	589318	587965	595781	585387	582160	574270	608406	633763	603666	634542	643056	574761	632060	592789	576330	611519
Beta-2-glycoprotein 1	P26644	(K)IQDQFK(N)	13.67	2	83.3	389.708	18.72	18.5632	18.6193	18.6517	18.5291	18.7427	18.5573	18.4858	18.4718	18.4297	18.5563	18.5817	18.5114	18.4611	18.4015	18.4845	18.621	18.5276	18.673	18.5452	18.5757	18.585	18.6005	387320	402691	411847	378274	438644	385736	367084	363541	353102	385471	392325	373674	360868	346257	366761	403175	377880	417958	382529	390713
Beta-2-glycoprotein 1	P26644	(K)LDGPEEVECTK(T)	26.57	2	96.7	638.79	22.35	18.3479	18.4343	18.4482	18.3251	18.5456	18.4601	18.2638	18.1964	18.2197	18.3956	18.4012	18.4124	18.4123	18.3732	18.408	18.4298	18.4427	18.4776	18.3472	18.3776	18.3514	18.3744	333632	354214	357662	328408	382641	360606	314734	300364	305259	344836	346190	348889	348867	339525	347826	353123	356302	365028	333481	340572
Beta-2-glycoprotein 1	P26644	(K)PVLSYK(D)	12.51	2	90.3	353.71	22.65	19.0444	19.0475	19.1461	19.0419	19.161	19.1018	18.9621	18.8686	18.8887	18.9835	18.9998	19.0841	19.0417	19.0571	19.0852	19.0942	19.1087	19.1845	19.0578	19.0147	19.0247	19.0457	540661	541822	580160	539747	586188	562637	510695	478651	485361	518338	524201	555740	539665	545469	556196	559667	565314	595811	545724	529664
Beta-2-glycoprotein 1	P26644	(K)TDASDVTPC(-)	9.11	2	64.9	483.198	17.32	16.4732	16.6103	16.569	16.5117	16.642	16.5364	16.3637	16.3236	16.3055	16.4748	16.4572	16.4971	16.58	16.4849	16.5435	16.5328	16.5486	16.6519	16.4101	16.4657	16.4687	16.4597	90977.6	100047	97225.2	93434.8	102267	95050.5	84326.6	82016.4	80994.5	91077.9	89971.6	92495.1	97966.7	91716.9	95519.2	94816.5	95857.9	102973	87080.2	90502.4
Beta-2-glycoprotein 1	P26644	(K)VHFY(C)	9	2	69.1	283.142	24.98	14.8574	14.8614	14.9526	15.0521	14.9772	14.9718	14.9526	14.8193	14.8797	15.0437	15.0013	15.082	14.752	14.9798	14.8305	14.9775	14.784	14.8478	14.964	14.958	14.9226	14.8428	29684.6	29765.8	31709.7	33972.8	32255.2	32133.6	31709.4	28910.5	30145.7	33775.9	32796.5	34684.9	27592	32313.1	29136.3	32261.9	28211.1	29487.8	31960.6	31828.8
Beta-2-glycoprotein 1	P26644	(K)VHFYCK(N)	19.75	2	88.5	427.205	19.12	17.9035	17.9785	18.098	17.9062	18.1122	18.0625	17.8828	17.5958	17.7244	17.8966	17.9455	17.9687	17.9339	18.0542	18.0135	17.9761	18.0302	18.0601	17.9126	17.907	17.9631	17.9128	245191	258268	280564	245635	283346	273749	241698	198096	216554	244019	252426	256524	250397	272176	264615	257839	267684	273289	246734	245780
Beta-2-glycoprotein 1	P26644	(K)WSPELPVC(A)	15.94	2	86.1	494.234	38.08	15.1322	15.1058	15.1194	15.011	15.1492	15.095	15.1723	14.8562	15.084	14.8592	15.1232	15.0073	15.0288	14.6771	14.9843	14.9781	14.9471	15.0031	15.0914	15.1738	15.1727	15.1312	35913.4	35261.1	35596.5	33019.9	36337	34997.4	36925.4	29659.3	34731.7	29720.5	35688.8	32933.7	33428.9	26196.7	32413	32273.4	31588.7	32838.9	34910.6	36963.4
Beta-2-glycoprotein 1	P26644	(K)WSPELPVCAR(I)	17.43	2	88.6	607.803	35.25	18.2781	18.2477	18.2217	18.1059	18.2712	18.2844	18.0679	17.9652	18.079	18.0882	18.2446	18.2915	18.1953	18.1478	18.2232	18.2796	18.3119	18.3471	18.2611	18.263	18.1916	18.1995	317866	311253	305685	282111	316363	319256	274772	255894	276897	278666	310584	320843	300138	290424	306001	318206	325417	333446	314153	314573
Beta-2-glycoprotein 1	P26644	(R)ITCPPPPIPK(F)	20.56	2	90.1	560.315	26.32	18.6031	18.685	18.6778	18.5457	18.7481	18.6361	18.5213	18.4001	18.4506	18.5793	18.6494	18.6882	18.6286	18.5664	18.6429	18.7058	18.6515	18.7029	18.6077	18.6048	18.5638	18.5765	398186	421457	419355	382668	440280	407400	376239	345923	358249	391664	411173	422396	405294	388186	409331	427560	411778	426702	399466	398659
Beta-2-glycoprotein 1	P26644	(R)VCPFAGILEnGVVR(Y)	19.36	2	88.6	766.401	43.38	15.3124	15.7494	15.7128	15.3605	15.6314	15.6291	15.0316	15.2626	15.524	13.8836	15.2711	15.4302	15.6787	15.5401	15.6964	15.2469	15.5647	15.5745	15.3243	15.776	15.2766	15.3459	40691.4	55085.1	53704.7	42070.7	50760.5	50678.5	33492.8	39310.8	47117.4	15114.3	39541.8	44151.7	52450.5	47647.9	53100.8	38883.9	48467	48796.9	41026.6	56109.3
Beta-2-glycoprotein 1	P26644	(R)VCPFAGILENGVVR(Y)	23.09	2	90.6	765.908	44.25	15.9215	16.0785	16.2476	16.0185	16.2579	16.3521	15.8446	15.7202	15.6839	15.9662	16.1387	15.9286	16.1621	16.185	16.2386	16.2882	16.2418	16.2912	16.0793	16.0538	16.1275	16.0812	62063.3	69198.6	77803.7	66382.3	78361.1	83649.2	58844.8	53981.5	52641.3	64017.4	72151.1	62370.4	73330.1	74502	77320.3	80024.8	77494.9	80193.6	69237.4	68025.1
Beta-2-glycoprotein 1	P26644	(V)FGCHETYK(L)	16.05	2	70.2	521.227	21.6	15.6165	15.6205	15.7898	15.6353	15.8712	15.8107	15.6031	15.3962	15.4906	15.6019	15.626	15.6962	15.6368	15.6291	15.7723	15.7027	15.7424	15.7263	15.6436	15.6963	15.6204	15.6084	50237.5	50378.4	56649.9	50897.4	59940.4	57476.3	49775	43124.1	46040.4	49733.5	50568.7	53092.6	50949.3	50680.7	55967	53332.9	54819	54212.2	51191	53093.9
Beta-2-microglobulin	P07151	(K)IPNIEMSDLSFSK(D)	23.88	2	90.8	740.871	40.25	16.6134	16.5176	16.4997	16.6362	16.494	16.5212	16.5742	16.802	16.6095	16.4611	16.7372	16.709	16.654	16.6216	16.54	16.5127	16.6355	16.7013	16.5189	16.4544	16.6767	16.4825	100259	93817.7	92659.5	101859	92296.9	94053.8	97576.4	114265	99988.5	90219.4	109244	107129	103123	100833	95289.6	93502.3	101810	106561	93903.5	89799.9
Beta-2-microglobulin	P07151	(K)KIPNIEMSDLSFSK(D)	19.01	3	90.6	536.948	38.13	15.5784	15.6059	15.4777	15.5125	15.6717	15.6067	15.4138	15.5339	15.569	15.2669	15.2631	15.4396	15.7461	15.4894	15.7464	15.4353	15.6812	15.742	15.5146	15.583	15.5077	15.6303	48927.2	49869.1	45629.4	46745.7	52197.8	49898.2	43651.7	47442.7	48610.7	39426.8	39323.7	44439.4	54961.9	46001.1	54971.3	44308.5	52543.3	54802.5	46813.1	49084.4
Beta-2-microglobulin	P07151	(K)TPQIQVY(S)	8.45	2	68.2	424.729	30.27	15.816	15.7261	15.7708	15.8354	15.7239	15.8155	15.9349	15.8354	15.8936	15.7582	15.7992	15.8832	15.8695	15.6831	15.7325	15.7981	15.7855	15.9137	15.7711	15.7591	15.8374	15.8373	57688.1	54202.7	55907.6	58469.3	54122.8	57668.3	62642.7	58468	60874.7	55421.7	57022.2	60440.1	59868.5	52612	54443.6	56978.8	56481.7	61728.8	55920.7	55458.1
Beta-2-microglobulin	P07151	(Y)ILAHTEFTPTETDVYACR(V)	22.03	3	97.4	708.674	32.22	14.6796	14.3812	14.5295	14.5536	14.4887	14.3113	14.8973	14.7221	14.885	14.562	14.7019	14.7317	14.5594	14.4308	14.4116	14.4478	14.5761	14.5266	14.6	14.581	14.5791	14.6142	26241.9	21339	23649.8	24048.1	22989.4	20329.3	30517.1	27027	30258.2	24188.7	26651.8	27206.9	24144.6	22085.1	21793.5	22347.3	24425.4	23601.8	24832.8	24508.9
Bile salt export pump	O70127	(K)FGFK(A)	9.21	2	88.5	249.639	24.28	14.0942	14.1265	14.4106	14.1562	14.1222	14.2088	-1.14898	13.9039	14.0794	14.0099	14.3343	14.2411	14.2367	14.1408	14.2394	14.2104	14.1207	14.1576	13.9933	14.0343	-1.09908	14.2151	17488.9	17886	21778	18257.1	17832.6	18935.4	0.450942	15328.7	17310.7	16497.3	20656	19363.8	19305	18064.2	19340.8	18956	17813.9	18274.9	16307.9	16778.5
Brain-specific angiogenesis inhibitor 1-associated protein 2-like protein 1	Q3KR97	(K)RADAAkIPSTSTFK(A)	8.82	2	67	767.915	33.5	16.7906	16.6145	15.2207	16.6106	16.6903	16.7852	16.7062	16.7914	16.5119	16.6128	16.7223	16.4799	16.7704	16.5941	16.518	16.6564	16.6027	16.7497	16.6502	16.5396	16.5641	16.7366	113364	100341	38185	100067	105752	112942	106919	113429	93452	100221	108124	91398.8	111787	98932	93842.5	103292	99521.2	110199	102852	95258.9
Breast cancer type 2 susceptibility protein homolog	O35923	(K)SINIK(K)	15.51	2	94.5	287.682	18.38	18.3603	18.2132	18.2877	18.3012	18.2751	18.1868	18.4771	18.348	18.4143	18.4123	18.3784	18.3888	18.2249	18.2438	18.2488	18.4402	18.2939	18.3915	18.2591	18.345	18.2442	18.5154	336523	303890	319999	323010	317217	298391	364888	333657	349354	348858	340756	343219	306374	310411	311480	355682	321369	343860	313714	332967
C4b-binding protein alpha chain	Q63514	(K)DLSWSMLR(G)	11.55	2	80.8	504.253	40.68	14.3663	14.1663	14.6981	13.0122	12.9956	13.1303	14.1733	14.2886	14.0519	14.1749	14.3258	13.9728	13.5196	12.86	12.9795	13.5276	13.4493	13.1025	13.8298	13.7229	13.8611	13.836	21119.5	18386.4	26581.7	8261.33	8167.22	8966.61	18475.1	20011.9	16984.5	18495.5	20535.3	16078.5	11743.5	7434.53	8076.46	11809	11185.1	8795	14560.9	13520.5
C4b-binding protein alpha chain	Q63514	(K)EICCPVPDPK(S)	17.12	2	87.6	607.781	24.28	15.0821	14.8879	15.1758	14.0669	13.7876	13.6433	14.7507	14.8549	14.9298	14.7996	14.9427	14.8119	14.2194	14.1527	13.8533	14.1964	13.9864	13.9873	14.5314	14.5815	14.4791	14.6126	34686.4	30318.1	37013.6	17161.2	14141.2	12794.8	27567	29633.6	31212.1	28519	31492.9	28763.4	19075.6	18212.8	14800.2	18773.3	16230.2	16240.2	23680	24516.4
C4b-binding protein alpha chain	Q63514	(K)GVSWSDPLPECVIAK(C)	21.6	2	90.8	829.416	40.92	16.1489	15.7419	16.2127	15.2358	15.1142	15.0446	15.8976	15.9556	16.054	15.839	16.088	15.8189	15.2958	15.0833	15.0928	15.3848	15.2452	14.9886	15.5132	15.629	15.6657	15.647	72660.8	54799	75944.6	38587.6	35466.8	33796	61046.2	63549.1	68034.2	58616.5	69658.4	57806.1	40224.7	34716.3	34944.8	42785.9	38837.2	32511.2	46765.7	50675.8
C4b-binding protein alpha chain	Q63514	(K)MALEVYK(L)	13.75	2	84	427.228	28.58	15.8812	15.5033	15.9095	14.6783	14.367	14.5544	15.4666	15.6476	15.8639	15.4288	15.5276	15.584	14.9077	14.76	14.5787	14.9357	14.7757	14.4498	15.0992	14.985	14.9589	15.3374	60354.7	46448.7	61550.8	26218.3	21130.1	24060.8	45279.6	51334.6	59638	44110	47237.6	49119.3	30737	27745.4	24469.7	31338.9	28050.1	22378.8	35101.4	32429
C4b-binding protein alpha chain	Q63514	(K)QLQLQIDK(A)	15.67	2	75.9	493.287	28.97	15.7292	15.5086	16.0268	14.5228	14.3923	14.3478	15.6439	15.5702	15.6757	15.5409	15.7234	15.4987	14.8198	14.5905	14.5467	14.8713	14.6462	14.5814	15.2536	15.257	15.2391	15.1472	54319.5	46619	66765.8	23539.5	21503.9	20850.6	51200	48652.4	52343.5	47672.5	54103.6	46299.5	28920.6	24669.7	23932.1	29971.7	25641.7	24515	39066.1	39158.7
C4b-binding protein alpha chain	Q63514	(R)EEEFFTYR(S)	19.32	2	97.5	560.751	33.72	14.4297	13.9135	14.6308	-1.16308	-1.19033	-1.15267	14.3125	14.3871	14.2703	14.169	14.4701	14.1915	13.0526	-1.17675	-1.08826	13.3284	13.3704	-1.16322	13.7054	13.8675	13.8311	13.9896	22068.8	15430.8	25370.2	0.446558	0.438203	0.449792	20347	21425.9	19760.7	18419.9	22695.5	18709.8	8496.47	0.442348	0.470327	10285.9	10589.8	0.446514	13357.9	14945.9
C4b-binding protein alpha chain	Q63514	(R)KEDVYPVGTVLR(Y)	17.34	3	87.8	459.257	30.87	15.9416	15.8072	16.202	14.5166	14.5371	14.4196	15.372	15.9617	15.932	16.02	15.7516	15.5028	15.4675	14.2478	14.6768	14.9775	14.922	14.1142	15.2753	15.3236	15.1916	15.3951	62937.1	57339.2	75386.5	23438.1	23773.4	21913.9	42405.7	63818.7	62517.2	66451.6	55169.4	46430.4	45309.4	19454	26191.6	32261.9	31043.6	17733.8	39657.9	41008.3
Calcineurin subunit B type 1	P63100	(R)FAFR(I)	10.85	2	74.5	270.65	25.52	14.3151	14.0208	14.0078	14.1508	14.0562	14.0291	14.2775	14.3532	14.2968	14.135	14.231	14.2064	14.0458	13.9607	13.8928	14.1299	13.9852	14.1079	14.1246	14.162	14.1463	14.1695	20383.8	16622.5	16472.7	18189.7	17035.1	16717.9	19858.6	20929.3	20126.2	17991.1	19229.1	18904.6	16912.6	15944	15210.8	17927.4	16217.3	17656.1	17862.2	18330.6
Calcium-dependent secretion activator 1	Q62717	(R)LTVEER(T)	11.1	2	81.1	373.706	27.32	17.3001	17.1411	17.0968	16.9925	17.233	17.0673	17.1801	17.1084	17.1723	16.9475	17.0078	17.1337	17.1801	16.907	17.0186	17.1555	17.0363	17.1089	16.9388	17.1366	17.1645	17.0622	161383	144535	140166	130393	154047	137335	148497	141296	147699	126389	131785	143795	148495	122886	132772	145988	134414	141346	125630	144092
Calpain-2 catalytic subunit	Q07009	(K)ALEEAGFK(L)	17.64	2	85.8	432.727	22.38	16.2464	16.0078	16.2371	16.192	16.1783	16.2829	16.0816	16.0602	16.5495	15.8731	16.1011	16.4248	16.4995	15.8288	16.4167	16.1132	16.2426	16.0389	16.2987	16.5456	16.6099	16.503	77742.8	65891.4	77241.4	74862.9	74156.6	79733.3	69349.1	68329	95916.1	60016.8	70291.6	87973	92650.3	58201.9	87479.9	70883.4	77535.3	67329.4	80613.8	95654.9
Carboxylesterase 3	P16303	(F)AKPPLGSLR(F)	15.35	3	73.7	313.531	22.47	17.3278	17.0323	17.154	17.3555	16.7942	16.8687	17.2289	17.048	17.1215	17.1905	17.2416	17.4711	16.8824	17.137	16.933	17.1246	17.2064	17.2504	17.0685	17.1953	17.1395	17.1226	164513	134039	145842	167703	113644	119672	153609	135506	142591	149578	154969	181688	120815	144124	125120	142893	151231	155916	137449	150069
Carboxylesterase 3	P16303	(K)QEFGWIIPT(L)	10.17	2	85.1	545.782	48.13	14.7974	14.8223	14.8177	14.5498	14.7009	14.7695	14.8842	14.5717	14.7191	14.6154	14.9007	15.1135	14.4697	14.7137	14.7725	14.6336	14.7892	14.7939	14.7237	14.7085	14.7385	14.7008	28475.1	28970.5	28878	23983.8	26632.2	27929.9	30241.6	24351.1	26971.5	25099.2	30587.6	35450.8	22689.5	26869.1	27988.2	25418	28312.7	28405	27057.1	26772.3
Carboxypeptidase B2	Q9EQV9	(A)FQSGHVLSALPR(T)	17.04	3	84.4	437.911	30.68	15.0132	14.8443	15.1459	15.2036	15.0561	15.0943	15.2018	14.9444	15.0384	15.0901	15.1369	15.0911	15.0117	15.0945	15.142	15.2186	15.1144	15.2652	15.1017	15.0838	15.1616	15.1048	33068.9	29416.3	36254.9	37735.1	34067.2	34981.3	37688	31530	33651.1	34879.4	36029.7	34904.4	33034.7	34985.3	36157.3	38130.2	35472.4	39380.3	35160.1	34728.8
Carboxypeptidase B2	Q9EQV9	(K)AVADFLR(R)	18.31	2	90.6	396.224	32.05	15.0083	14.9211	15.0259	15.0145	14.9559	14.801	15.1171	15.2206	15.0755	15.0754	15.0677	15.0539	15.0479	15.0591	15.0758	15.0842	15.0277	15.0275	14.9791	15.0174	15.0605	14.9553	32956.8	31024.7	33361.2	33099.8	31780.6	28546.1	35538.3	38181.4	34529	34526.1	34341.8	34015.7	33875.1	34137.3	34535.6	34736.6	33402.6	33398	32297.7	33165.8
Carboxypeptidase B2	Q9EQV9	(K)PTCAEALAAVSK(I)	14.16	2	80.8	609.313	27.73	14.9639	14.9259	15.3001	15.0235	15.0902	14.9817	15.2357	15.1535	14.9656	15.0624	14.8256	15.0469	14.9048	15.2069	15.1864	15.129	15.0406	14.9742	14.9751	14.965	15.0147	15.0794	31958.1	31126.5	40345	33307	34881.8	32354.5	38584.4	36445.6	31994.9	34216	29037.3	33851.6	30676	37820.7	37286.6	35832.6	33703.4	32187.9	32208.2	31983.4
Carboxypeptidase B2	Q9EQV9	(R)AIESINK(N)	13.56	2	87.3	387.721	17.02	15.2687	15.2551	15.1833	15.2664	15.049	15.174	15.3894	15.3029	15.3614	15.1583	15.1676	15.1173	15.209	15.2462	15.3705	15.2269	15.2135	15.2287	15.1495	15.1924	15.2266	15.2253	39477.5	39105.8	37207	39412.8	33901.1	36967.9	42920.7	40424.5	42094.9	36568.4	36805.5	35544.3	37874.8	38865.6	42363.8	38349.8	37993.5	38397.1	36346.6	37442.9
Carboxypeptidase B2	Q9EQV9	(R)CVGTDLNR(N)	13.16	2	81.3	467.724	17.63	14.8124	14.8026	14.7751	14.7739	14.7741	14.6274	14.939	14.9228	14.898	14.828	14.9038	14.8062	14.9198	14.7909	14.805	14.7486	14.7582	14.7264	14.9031	14.7574	14.8359	14.8677	28771.8	28577	28037.2	28015.7	28019.1	25309.4	31411.7	31060.4	30531.4	29085.7	30654.6	28648.8	30995.4	28347.4	28626	27526.9	27711.6	27107	30638.7	27695.9
Carboxypeptidase B2	Q9EQV9	(R)YGFLLPER(F)	17.45	2	86.1	497.771	37.82	15.0291	14.8347	15.1543	15.0929	14.8766	14.9761	15.193	15.1079	15.0809	14.9749	14.9879	14.9935	15.07	15.1136	15.053	15.0451	15.1055	15.079	15.0495	15.0776	15.0242	14.9627	33435.8	29220.2	36466.5	34946.3	30082.6	32229.4	37458.4	35311.7	34657.6	32202.8	32495.3	32621.6	34396.1	35453.7	33995.2	33809	35255.1	34612.9	33912.6	34579.4
Carboxypeptidase N catalytic chain	Q9EQV8	(K)YVGNMHGNEVLGR(E)	21.03	3	91.1	482.57	24.45	14.4377	14.4723	14.6713	14.4101	14.5089	14.5961	14.4663	14.4956	14.3056	14.5931	14.5688	14.4701	14.5187	14.4789	14.5439	14.4925	14.5802	14.5899	14.448	14.5201	14.4893	14.4453	22191.9	22730.1	26092	21771.1	23313.7	24766.9	22635.5	23100.4	20249.8	24715.2	24303	22695.8	23472.2	22833.6	23887	23050.3	24495	24661	22350	23494.9
Carboxypeptidase N catalytic chain	Q9EQV8	(R)LLLPGTYSVTAK(A)	14.57	2	86.8	631.871	36.02	14.1561	14.0332	14.2392	14.051	14.0515	14.1584	14.101	14.0739	14.0988	13.974	14.1407	14.1541	14.1165	14.1185	14.1908	14.17	14.1846	14.2706	14.1778	14.2195	14.1539	14.1998	18256.7	16765.7	19338.1	16973.2	16979.5	18285	17572.3	17244.8	17545.9	16091.6	18062.7	18230.4	17761.3	17786.8	18700.2	18433.4	18619.9	19763.6	18533.1	19076.9
Cathepsin B	P00787	(K)NGPVEGAF(T)	11	2	88.2	395.69	28.18	14.4513	14.1255	14.7107	14.6357	14.0799	14.2001	14.6885	14.1951	14.7288	14.5299	14.7435	14.7288	14.2604	14.4451	14.251	14.4258	14.1997	14.3953	14.3253	14.3966	14.3411	14.301	22401.8	17873.3	26813.8	25456.1	17317.3	18821.6	26405.4	18756.5	27152.2	23656.5	27431.2	27153	19624.3	22305.8	19497.9	22009.6	18816	21547.9	20528.2	21567.8
Cathepsin J	Q63088	(K)RAVWEENLk(M)	10.04	2	84	593.814	34.65	17.6322	17.7157	17.4787	17.5397	17.6137	17.4745	17.6108	17.782	17.7145	17.518	17.5519	17.4508	17.6642	17.3157	17.5414	17.6406	17.5478	17.4092	17.6117	17.4919	17.5261	17.5631	203150	215256	182645	190534	200566	182122	200165	225386	215078	187693	192158	179153	207703	163130	190766	204332	191609	174056	200282	184329
Cell surface glycoprotein MUC18	Q9EPF2	(R)LPSGNRmK(E)	11.9	2	78.1	459.745	15	17.7753	17.8344	18.0213	17.7124	17.7318	17.8048	17.6985	17.6396	17.7628	17.7483	17.8116	17.8362	17.9178	17.7455	17.8432	17.8479	17.689	17.8443	17.7856	17.8082	17.7879	17.8315	224335	233723	266034	214764	217667	228970	212701	204202	222396	220183	230056	234008	247624	219743	235147	235915	211311	235327	225936	229517
Centromere protein T	Q561R1	(P)SVQPQTVDR(P)	11.93	2	77	515.27	25.37	17.8759	17.7498	17.7503	17.7055	17.8603	17.7779	18.0336	17.9622	18.0474	17.8645	17.9354	17.8031	17.8624	17.6902	17.8362	17.7203	17.7333	17.8115	17.8014	17.8244	17.8378	17.8307	240535	220398	220479	213746	237953	224744	268317	255366	270895	238650	250668	228701	238299	211491	234013	215941	217898	230040	228430	232094
Ceruloplasmin	P13635	(A)AVEVEWDYSPSR(D)	18.47	2	91	719.336	33.72	14.5282	14.3862	14.6953	14.1551	13.9256	14.2991	14.0248	14.6657	14.5727	14.2507	14.328	14.5319	14.6013	14.1677	14.6938	14.8434	14.2544	14.6496	14.4367	14.5729	14.5047	14.4009	23627.9	21413.4	26528.9	18244.1	15561	20158.3	16668.2	25990.3	24368.7	19494	20566.6	23689.2	24855.3	18403.4	26501	29397.4	19543	25702.3	22176.3	24370.8
Ceruloplasmin	P13635	(F)ATVFDENESLLLDDNIR(M)	20.91	2	91.8	982.484	42.78	15.4917	15.0358	15.6238	15.3171	15.3423	15.3945	15.235	15.7521	15.2478	15.1994	15.488	15.4512	15.3381	15.2712	15.3542	15.5133	15.2205	15.3984	15.3765	15.3316	15.3606	15.3666	46074	33591.5	50491.4	40822.6	41541.1	43073.9	38563.7	55189.2	38908.4	37624.1	45958.2	44799.7	41420.9	39545.9	41887.3	46769.8	38178.9	43189.5	42540.2	41236.7
Ceruloplasmin	P13635	(I)YHSHVDAPK(D)	11.87	3	82.7	351.842	15.43	15.8266	15.7686	16.14	15.5971	15.802	15.8859	15.6341	15.4122	15.6008	15.4795	15.7825	15.6974	15.9578	15.7287	15.8994	15.9816	15.8273	16.0142	15.7401	15.6546	15.7465	15.6693	58114	55825.5	72216.1	49568.9	57131.1	60551	50853.7	43603.8	49695	45687.6	56364	53134.4	63645.8	54301.3	61120.4	64706	58140.3	66186.3	54732.9	51581.9
Ceruloplasmin	P13635	(K)ALYSEYTDGTFTK(T)	25.3	2	98.1	748.351	32.82	18.0011	17.9147	18.3289	17.7432	17.9441	18.0871	17.6779	17.7615	17.6956	17.6783	17.9665	17.8531	18.1157	17.815	18.1062	18.2494	18.0197	18.1686	18.0079	17.9947	17.9102	17.9371	262348	247100	329274	219393	252172	278450	209692	222207	212285	209744	256120	236758	284037	230599	282177	311614	265746	294644	263576	261185
Ceruloplasmin	P13635	(K)DIASGLIGPLILCK(K)	25	2	100	735.423	48.25	18.7194	18.5554	19.0967	18.4797	18.6153	18.7756	18.3873	18.2533	18.4294	18.2294	18.6206	18.6027	18.776	18.5924	18.7496	18.9336	18.6894	18.9276	18.6079	18.6207	18.5652	18.5602	431614	385232	560622	365544	401567	448773	342867	312463	353022	307314	403051	398079	448880	395250	440746	500721	422724	498636	399513	403068
Ceruloplasmin	P13635	(K)DIFTGLIGPMK(I)	25.53	2	95.5	596.326	45.58	18.7576	18.5927	19.1016	18.5795	18.7129	18.7751	18.5156	18.413	18.515	18.3164	18.6714	18.6681	18.8506	18.6763	18.8179	18.9687	18.7314	18.9968	18.5865	18.7029	18.6913	18.6814	443208	395328	562555	391727	429673	448624	374749	349026	374590	326432	417481	416549	472707	418908	462124	513031	435212	523110	393635	426704
Ceruloplasmin	P13635	(K)DLYSGLIGPLIVCR(K)	22.25	2	100	788.432	49.08	18.0912	17.719	18.6386	18.0074	18.0023	18.2976	17.8205	17.6139	17.7478	17.6583	17.9491	18.0649	18.105	18.0698	18.0162	18.3156	18.0059	18.3834	17.9759	17.9531	17.9296	17.893	279253	215743	408117	263484	262555	322202	231479	200593	220099	206864	253065	274211	281927	275133	265110	326240	263227	341949	257795	253755
Ceruloplasmin	P13635	(K)DNEDFQESNR(M)	16.39	2	92.9	627.255	16.83	17.1499	17.1281	17.4883	16.9682	17.0572	17.2679	16.8607	16.844	16.8216	16.8645	17.1187	17.0005	17.2806	17.0451	17.2495	17.322	17.1013	17.3731	16.9586	17.0578	17.0821	17.1001	145420	143240	183863	128214	136376	157821	119005	117639	115823	119321	142316	131119	159213	135233	155816	163844	140608	169750	127367	136431
Ceruloplasmin	P13635	(K)DNEEFIESNK(M)	18.5	2	94.6	612.773	23.33	17.9474	17.9245	18.3159	17.7308	17.927	18.0863	17.6415	17.6591	17.6217	17.6238	17.8983	17.7824	18.1062	17.8188	18.0679	18.1346	17.9317	18.1521	17.8717	17.8674	17.9163	17.9156	252751	248776	326312	217518	249212	278310	204462	206969	201674	201978	244300	225442	282161	231198	274772	287775	250025	291283	239841	239119
Ceruloplasmin	P13635	(K)EDEDFQESNK(M)	19.91	2	91.2	620.752	16.42	16.6879	16.4603	17.1004	16.6156	16.5054	16.8506	16.5054	16.4991	16.2903	16.4764	16.6357	16.5597	16.7315	16.6896	16.5159	16.6106	16.628	16.9406	16.4648	16.558	16.6763	16.7415	105576	90163.6	140518	100413	93029.9	118182	93032.2	92623.5	80144.5	91181.3	101822	96598.8	108814	105702	93710.2	100065	101281	125781	90444.9	96483.3
Ceruloplasmin	P13635	(K)EEFFIGSK(Y)	17.23	2	87.4	478.74	31.97	18.6363	18.4528	18.9382	18.3743	18.5815	18.6495	18.3402	18.2936	18.2967	18.2892	18.547	18.395	18.6836	18.39	18.664	18.84	18.6124	18.7924	18.4479	18.5506	18.6048	18.6066	407454	358795	502296	339791	392274	411193	331851	321300	322000	320338	383015	344697	421049	343511	415370	469245	400766	454026	357576	383960
Ceruloplasmin	P13635	(K)ELISVDTEQSNFYLR(N)	23.48	2	92.9	907.452	39.35	17.7959	17.2511	18.2113	17.61	17.7543	17.7455	17.3404	17.3679	17.1188	17.4387	17.804	17.7584	17.7977	17.5931	17.5806	17.975	17.8423	18.0519	17.5328	17.7905	17.8132	17.7865	227567	155995	303496	200052	221087	219749	165954	169150	142323	177650	228836	221726	227850	197722	196017	257638	235006	271747	189623	226716
Ceruloplasmin	P13635	(K)EMGPTYADPVCLSK(M)	25.79	2	93	784.36	32.32	18.4455	18.359	18.746	18.2216	18.4636	18.4886	18.1567	18.1515	18.1638	18.1537	18.4152	18.2629	18.5379	18.2367	18.5104	18.5661	18.4063	18.6115	18.3685	18.3854	18.3926	18.3621	356991	336220	439641	305661	361489	367805	292215	291168	293659	291611	349575	314549	380583	308883	373422	388111	347417	400525	338434	342415
Ceruloplasmin	P13635	(K)ENEGTYYGPDGR(S)	23.19	2	87	679.286	20.17	17.1816	17.1345	17.5176	17.1087	17.0867	17.2452	16.9528	16.9278	16.8767	16.8991	17.1557	17.0188	17.319	16.9894	17.3263	17.3359	17.1794	17.3875	17.0891	17.1061	17.122	17.0788	148652	143881	187640	141327	139192	155353	126853	124672	120338	122219	146011	132787	163513	130113	164339	165438	148423	171459	139418	141079
Ceruloplasmin	P13635	(K)ETFTYEWTVPK(E)	16.77	2	83.7	700.84	38.47	18.2735	18.0913	18.5508	17.9735	18.1818	18.3552	17.9132	17.9093	17.9215	17.8804	18.1466	18.0266	18.3372	18.0332	18.3548	18.4361	18.2137	18.3993	18.1793	18.1557	18.1451	18.1714	316862	279262	384011	257366	297345	335327	246841	246174	248264	241291	290175	267030	331176	268247	335240	354656	304001	345724	296829	292018
Ceruloplasmin	P13635	(K)GQFEDVTLYQGER(T)	22.66	2	95.8	771.365	32.6	18.0552	17.9459	18.3807	17.8155	18.0837	18.1181	17.7761	17.7923	17.9474	17.7364	17.9775	17.9088	18.196	17.9069	18.1829	18.2125	18.0369	18.3192	17.9967	17.9809	18.0097	18.0245	272374	252496	341293	230670	277808	284502	224460	227003	252757	218364	258095	246079	300284	245766	297567	303740	268941	327054	261550	258688
Ceruloplasmin	P13635	(K)GQFPLSIQPM(G)	13.11	2	77.1	559.289	43.35	16.5882	16.3527	16.7783	16.4326	16.2625	16.5665	16.3097	16.2363	16.4112	16.2321	16.5853	16.3955	16.4489	16.4829	16.6037	16.7783	16.5172	16.8051	16.4957	16.3966	16.5276	16.468	98523.6	83686.1	112402	88451.2	78611.3	97052.9	81230.5	77200.3	87147.6	76976.2	98329.7	86206.2	89456.3	91589	99587	112405	93793.4	114510	92409	86273
Ceruloplasmin	P13635	(K)GSLLADGR(Q)	18.04	2	88.2	394.717	21.57	18.5911	18.4572	18.959	18.2735	18.5963	18.6507	18.3388	18.2455	18.2967	18.2439	18.5511	18.4726	18.7654	18.3536	18.6704	18.7313	18.5825	18.7977	18.4711	18.5692	18.5024	18.5666	394881	359893	509615	316864	396320	411555	331538	310767	322006	310422	384103	363741	445618	334943	417201	435193	392540	455685	363368	388936
Ceruloplasmin	P13635	(K)MFGNLQGLTMH(V)	25.37	2	88.3	624.797	39.35	14.8352	14.5676	15.1433	14.7573	14.5618	14.7728	14.6238	14.6223	14.7063	14.5156	14.9794	14.8962	14.7814	14.7717	14.5241	15.0278	14.6301	14.9994	14.8012	14.7773	14.8021	14.8123	29230.1	24282.3	36190.1	27695.1	24184	27993.3	25246.9	25219.6	26732.7	23422.8	32304.5	30493.5	28160	27972.3	23560.5	33404.9	25357.4	32755	28550.8	28080.9
Ceruloplasmin	P13635	(K)MYYSGVDLTK(D)	18.02	2	90.3	588.784	30.55	18.3276	18.2478	18.5768	18.081	18.2221	18.4012	17.9616	17.9758	18.0594	17.9441	18.2438	18.1783	18.4771	18.1551	18.4043	18.5061	18.3223	18.5092	18.2517	18.2168	18.2753	18.3114	328967	311276	390994	277275	305765	346198	255264	257791	273168	252186	310407	296620	364889	291903	346931	372294	327762	373111	312110	304651
Ceruloplasmin	P13635	(K)PSPDDDIQDR(H)	17.97	2	92.6	579.257	18.35	14.5223	14.369	14.647	14.312	14.304	14.4886	14.3052	14.2166	14.3286	14.3515	14.4354	14.3204	14.6201	14.3467	14.397	14.5546	14.4143	14.6023	14.3935	14.2968	14.4074	14.3959	23531.5	21159.8	25655.2	20338.9	20226.5	22987.5	20243.7	19037.5	20575.5	20904.7	22155.7	20458.8	25182	20834.1	21573.4	24064.6	21834.3	24872.6	21521.5	20126.3
Ceruloplasmin	P13635	(K)SLTLLMTPDTEGSFDVECLTTDHYTGGMK(Q)	20.39	4	91.4	805.619	46.9	16.8066	-1.24268	-1.13296	16.6771	16.9924	-1.15267	16.6047	-1.12499	-1.12813	16.5656	16.6577	16.977	-1.11563	17.0911	16.9524	17.1063	16.9042	17.0897	17.16	16.8372	16.8677	17.0529	114630	0.422587	0.455979	104784	130385	0.449792	99657	0.458504	0.457508	96992.8	103385	129000	0.461489	139615	126815	141094	122647	139476	146448	117084
Ceruloplasmin	P13635	(K)SSTVAPTLPGEVR(T)	18.5	2	91	657.357	28.97	18.9483	18.8205	19.196	18.6495	18.8339	18.9945	18.6562	18.6829	18.6478	18.6189	18.8511	18.8363	19.0279	18.7481	18.9859	19.1024	18.9075	19.1338	18.8194	18.8217	18.8443	18.8887	505844	462955	600581	411197	467266	522279	413113	420832	410721	402574	472882	468034	534543	440303	519196	562839	491711	575232	462582	463335
Ceruloplasmin	P13635	(K)TFCSEPEK(V)	18.42	2	89.9	499.218	17.05	17.8939	17.8206	18.1597	17.6582	17.8085	18.002	17.5812	17.5518	17.5852	17.5651	17.8736	17.723	18.0145	17.7418	18.019	18.0737	17.866	18.0674	17.7563	17.8088	17.8296	17.8244	243554	231496	292839	206844	229555	262499	196095	192135	196642	193926	240160	216343	264789	219192	265616	275883	238899	274679	221407	229601
Ceruloplasmin	P13635	(K)VFNPK(K)	14	2	87.6	302.676	15.72	17.0737	17.7499	17.5383	16.879	17.7749	17.4663	17.1069	17.0387	16.9049	17.5393	16.9162	16.9466	17.4347	17.3014	17.4537	17.3737	17.1718	17.3975	17.2745	17.3668	17.4807	17.5667	137939	220413	190345	120530	224276	181081	141150	134631	122711	190488	123674	126310	177164	161520	179504	169826	147651	172651	158536	169018
Ceruloplasmin	P13635	(K)VVFK(N)	13.43	2	88.6	246.663	17.9	17.9368	17.7735	18.2815	17.6785	17.8736	18.0144	17.6441	17.6577	17.6685	17.5865	17.8437	17.7971	18.0215	17.8217	18.0527	18.0907	17.8354	18.157	17.8438	17.9137	17.9113	17.8764	250906	224053	318627	209775	240158	264774	204840	206773	208330	196815	235225	227753	266073	231668	271903	279146	233874	292287	235241	246925
Ceruloplasmin	P13635	(K)YTVNQCK(G)	9.85	2	74.9	456.716	14.7	17.4783	17.4877	17.8168	17.2412	17.4534	17.5108	17.2015	17.1427	17.2049	17.1635	17.4599	17.359	17.6351	17.3355	17.5524	17.671	17.4993	17.6251	17.3852	17.4442	17.4372	17.4526	182591	183787	230881	154924	179472	186759	150718	144697	151071	146796	180279	168108	203559	165392	192226	208692	185273	202149	171181	178334
Ceruloplasmin	P13635	(L)MTPDTEGSFDVECLTTDHYTGGMK(Q)	19.3	3	92.5	898.045	37.92	16.2618	16.0406	16.1134	16.0125	16.1382	16.2274	16.05	15.9428	15.8905	15.9629	16.3334	16.22	16.0776	16.0192	16.0116	16.3635	16.1442	16.3281	15.9438	16.1424	16.2338	16.215	78574.5	67406.4	70893.3	66105	72126.4	76725.5	67847.9	62987.9	60746.6	63872.9	82571.5	76333.9	69157.3	66412.9	66066.8	84314.6	72427.2	82269.4	63032.9	72333.9
Ceruloplasmin	P13635	(L)SIQPMGVR(F)	11.47	2	73.5	444.242	22.83	14.7544	15.1128	15.032	15.2728	15.2627	14.6538	14.3497	14.2339	14.2646	14.3291	14.7338	14.6746	14.5921	14.6333	-1.08826	14.7924	14.3973	14.8987	14.5274	14.5685	14.5424	14.6392	27638.5	35433.9	33502.1	39588.8	39312.5	25777.1	20878.6	19267.7	19682.5	20582.6	27247.1	26151.9	24697.5	25413.8	0.470327	28376.6	21577.9	30547	23615.1	24298
Ceruloplasmin	P13635	(R)ANEPSPGEGDSNCVTR(I)	22.33	2	95.2	845.36	18.03	17.7131	17.7436	18.035	17.514	17.7373	17.8282	17.4883	17.4224	17.4772	17.5416	17.7223	17.6217	17.8669	17.6253	17.8442	17.9459	17.7598	17.9221	17.7201	17.6604	17.6924	17.7443	214870	219461	268585	187175	218500	232719	183872	175659	182459	190781	216238	201684	239037	202183	235303	252501	221945	248368	215921	207159
Ceruloplasmin	P13635	(R)DCNKPSPDDDIQDR(H)	20.97	3	81.7	558.906	18.22	18.4128	18.424	18.7228	18.1424	18.3963	18.4649	18.102	18.0817	18.1565	18.1879	18.2812	18.2652	18.5236	18.2472	18.5156	18.5895	18.3906	18.6202	18.3423	18.328	18.3615	18.3733	348979	351702	432651	289341	345017	361808	281355	277410	292178	298614	318561	315048	376844	311129	374745	394465	343643	402936	332345	329054
Ceruloplasmin	P13635	(R)DTANLFPHK(S)	14.46	2	78.3	521.769	25.88	18.88	18.7257	19.2126	18.7409	18.7306	19.0231	18.5915	18.5687	18.703	18.5815	18.8324	18.8001	18.9962	18.7441	19.0046	19.0372	18.8827	19.1012	18.8261	18.8347	18.8616	18.8669	482430	433496	607534	438103	434994	532763	395006	388819	426755	392261	466780	456438	522917	439065	525964	537976	483336	562392	464744	467519
Ceruloplasmin	P13635	(R)EFTDSTFR(E)	22.62	2	92.5	501.73	26.13	18.2716	18.1461	18.576	18.0496	18.1664	18.2514	17.9071	17.9047	17.9231	17.8732	18.1842	18.0724	18.346	18.0185	18.3293	18.4032	18.2177	18.3754	18.1241	18.1577	18.1675	18.141	316438	290082	390771	271314	294202	312045	245792	245385	248530	240089	297852	275643	333188	265521	329365	346676	304842	340055	285689	292422
Ceruloplasmin	P13635	(R)EYTDDSFTNR(K)	18.58	2	89.8	624.262	23.03	17.4917	17.3715	17.7602	17.2667	17.3796	17.5051	17.1764	17.1881	17.2009	17.1514	17.4126	17.3657	17.5688	17.3069	17.4772	17.628	17.4221	17.6842	17.3774	17.3662	17.4057	17.4077	184298	169570	222003	157682	170525	186025	148122	149323	150660	145571	174468	168883	194417	162138	182453	202562	175623	210607	170268	168945
Ceruloplasmin	P13635	(R)EYTDDSFTNRK(E)	18.61	2	80.3	688.31	20.73	14.3183	14.7341	14.8052	13.9698	14.5781	14.7294	13.856	13.9017	13.5215	13.9044	14.1605	14.0379	14.6136	14.2307	14.7476	14.6785	14.3471	14.4746	14.366	14.269	14.2847	14.2704	20428.9	27252.7	28630	16044.8	24458.7	27163.4	14827.4	15305.3	11759.3	15333.5	18312.5	16820.1	25069	19224.9	27508	26221.5	20840.6	22766.9	21114.8	19741.8
Ceruloplasmin	P13635	(R)IYHSHVDAPK(D)	21.62	4	97.8	292.404	15.52	19.1564	19.1088	19.532	18.9826	19.1506	19.2859	18.9074	18.7941	18.9169	18.8106	19.1921	19.105	19.3192	19.0097	19.1963	19.3801	19.0492	19.3936	19.0632	19.0632	19.1258	19.0985	584302	565346	758088	518004	581967	639188	491694	454544	494957	459778	598948	563875	654133	527807	600699	682307	542492	688745	547758	547771
Ceruloplasmin	P13635	(R)MFTTAPENVDK(E)	15.39	2	86	626.797	25.57	18.1793	17.9144	18.4895	17.9959	18.0395	18.2251	17.8788	17.875	17.9449	17.9052	18.2231	18.0676	18.2062	18.0608	18.0863	18.2567	18.0326	18.2563	18.0185	18.1105	18.1211	18.1021	296838	247049	368045	261401	269419	306401	241022	240393	252317	245467	305990	274725	302412	273422	278301	313199	268144	313117	265535	283001
Ceruloplasmin	P13635	(R)MFTTAPENVDKEDEDFQESNK(M)	18.61	3	91.7	825.36	30	16.0959	16.525	16.2589	15.5479	16.4422	16.1716	15.5611	15.7555	15.7836	15.5809	15.5446	15.6859	16.6122	15.7826	16.6625	16.5339	16.4096	16.4215	16.1894	16.1097	16.103	16.0743	70039.3	94304.9	78419.7	47906.8	89043.1	73812.7	48346.4	55318.1	56406.2	49013.1	47794.4	52713	100178	56367	103734	94886.6	87052.3	87773.6	74730.8	70711.3
Ceruloplasmin	P13635	(R)MYSInGYTFGSLPGLSMCAEDR(V)	23.58	2	84.5	1235.54	47.35	16.1393	16.0642	16.6688	16.1005	16.2284	16.4553	15.8585	15.7446	15.8429	15.8629	16.067	16.0823	16.3426	16.1644	16.4011	16.4604	16.3	16.4553	16.199	16.2016	16.106	16.1032	72177	68516.6	104189	70262	76778.4	89855.4	59415.2	54902.2	58773.4	59595.5	68649.8	69383.4	83100.7	73447	86541.6	90171.4	80683	89853.9	75227.9	75365
Ceruloplasmin	P13635	(R)PYSIHAH(G)	18.45	3	85.3	275.473	16.67	16.4113	16.2329	16.6757	16.3693	16.2557	16.4081	16.1592	16.1068	16.0462	16.2288	16.6118	16.3465	16.5257	16.338	16.2982	16.4093	16.2898	16.3771	16.3489	16.4131	16.3309	16.3168	87153.1	77016.1	104685	84652.4	78242.4	86962.3	73182.1	70569.3	67668.2	76799.3	100152	83324.8	94344.8	82835.4	80582	87036.6	80117.1	85116	83465.9	87266.5
Ceruloplasmin	P13635	(R)PYSIHAHGVK(T)	16.81	4	67.3	277.903	17.75	18.5397	18.388	18.8727	18.323	18.3618	18.4787	18.2128	18.0268	18.1795	18.1255	18.2661	18.2887	18.5271	18.3397	18.6012	18.5928	18.4984	18.7686	18.4499	18.3605	18.4074	18.3625	381072	343025	480004	327913	336862	365286	303812	267060	296886	285970	315245	320212	377760	331736	397663	395366	370316	446582	358071	336561
Ceruloplasmin	P13635	(R)PYTFHAH(G)	21.08	3	87	291.473	19.38	14.9315	14.8018	14.9459	14.8769	14.5887	-1.15267	14.7373	14.3316	14.9723	14.8783	14.9769	14.8804	14.9129	14.7246	14.5594	14.9285	14.8018	15.0617	14.8385	14.7259	14.7302	14.9275	31248.6	28562.7	31561.9	30087.3	24639.3	0.449792	27312.2	20617.6	32144.5	30117.8	32248.2	30161.2	30847.3	27073.9	24145.2	31183.5	28561.1	34199	29298.4	27098.6
Ceruloplasmin	P13635	(R)PYTFHAHGVTYTK(A)	17.26	3	82.7	507.921	24.48	16.3233	16.0053	17.0603	16.1781	16.0911	16.4731	16.2903	15.6632	16.0524	16.2154	15.975	16.369	16.0107	16.2677	16.1472	16.4878	16.3631	16.7496	16.4535	16.3561	16.365	16.3289	81998.9	65775.2	136665	74146.6	69807.8	90970.4	80144.2	51891.7	67960.6	76086.9	64411.9	84638.9	66026.1	78896.7	72577.1	91899.3	84289.5	110186	89745.3	83881.4
Ceruloplasmin	P13635	(R)SGAGTEDSPCIPWAYYSTVDR(V)	21.28	3	95.2	778.011	41.35	17.4721	17.4898	17.8013	17.2036	17.4992	17.6252	17.0904	16.9995	17.1943	17.1153	17.4171	17.325	17.656	17.3306	17.6461	17.7187	17.5043	17.6371	17.4247	17.4263	17.433	17.4101	181812	184060	228419	150943	185264	202165	139550	131029	149964	141975	175013	164187	206530	164827	205124	215707	185911	203849	175937	176133
Ceruloplasmin	P13635	(R)TYIWQIPER(S)	21.26	2	94.8	603.319	39.38	18.5164	18.4134	18.9453	18.2156	18.4944	18.6917	18.3003	18.1688	18.2667	18.1881	18.4773	18.4597	18.6925	18.4487	18.6483	18.7373	18.524	18.657	18.488	18.457	18.461	18.5815	374954	349127	504789	304394	369292	423425	322795	294680	315366	298655	364930	360504	423632	357772	410854	436999	376943	413340	367668	359833
Ceruloplasmin	P13635	(R)VFFEQGATR(I)	16.03	2	87.6	527.769	27.87	18.6141	18.5483	18.9208	18.4171	18.5832	18.7067	18.2706	18.3577	18.41	18.3041	18.596	18.4761	18.7585	18.4739	18.6934	18.8161	18.6015	18.805	18.6041	18.5849	18.5756	18.5498	401252	383348	496277	350017	392747	427835	316233	335897	348311	323648	396242	364635	443477	364081	423904	461543	397756	458010	398472	393203
Ceruloplasmin	P13635	(Y)TVLPNQETK(S)	16.86	2	92.3	515.282	18.8	17.7439	17.597	18.0064	17.5028	17.5066	17.6546	17.4901	17.4654	17.5163	17.3642	17.6873	17.6336	17.7724	17.5448	17.5749	17.8531	17.655	17.8063	17.6217	17.599	17.6453	17.5788	219504	198258	263315	185719	186215	206336	184094	180973	187468	168709	211064	203347	223888	191210	195236	236771	206395	229202	201683	198531
Chronic lymphocytic leukemia deletion region gene 6 protein homolog	Q5M7T2	(D)VVIVK(N)	16.47	2	95.8	279.205	19.72	22.0425	22.0421	21.8131	22.0227	22.0018	20.4976	22.1071	22.143	22.1141	22.1187	21.9867	22.0949	21.9124	22.1034	21.9515	21.9439	21.8786	21.9969	21.9261	21.9101	22.0251	22.0219	4.31969e+06	4.31864e+06	3.68475e+06	4.26087e+06	4.19968e+06	1.48049e+06	4.51765e+06	4.63142e+06	4.53947e+06	4.55391e+06	4.15591e+06	4.47936e+06	3.94722e+06	4.5058e+06	4.05552e+06	4.03438e+06	3.8557e+06	4.18518e+06	3.98488e+06	3.94082e+06
Claudin-16	Q91Y55	(K)LVVTR(A)	13.08	2	88.5	294.197	16.7	17.7106	17.8213	18.0564	17.6537	17.7276	17.659	17.6752	17.4942	17.7555	17.5776	17.8699	17.68	17.7318	17.5598	17.8085	17.8473	17.6994	17.7598	17.6808	17.7018	17.7263	17.6839	214492	231610	272595	206202	217035	206962	209302	184625	221282	195614	239536	209997	217673	193214	229556	235809	212836	221932	210111	213188
Clusterin	P05371	(G)EQEFSDNELQELSTQGSR(Y)	24.25	2	100	1048.97	34.5	16.5975	16.4171	16.5679	16.3975	16.4522	16.5628	16.4568	16.5321	16.3759	16.339	16.3957	16.3842	16.3502	16.2176	16.416	16.4533	16.5452	16.3681	16.4057	16.4552	16.4412	16.554	99164.8	87509.4	97148.6	86323.3	89661.4	96802.1	89945.8	94770.1	85043.9	82895.7	86219.4	85533.9	83542.9	76205.1	87438.4	89730.4	95628.6	84586.3	86817.8	89847.8
Clusterin	P05371	(K)ALQEYR(R)	18.77	2	94.5	390.206	17.23	16.4672	16.4533	16.4285	16.4115	16.3249	16.3807	16.3672	16.356	16.3763	16.3217	16.3348	16.3222	16.2694	16.2289	16.0995	16.3528	16.3218	16.414	16.3359	16.3582	16.3821	16.2787	90599.8	89729.1	88197.7	87166	82091.5	85328.2	84533.2	83880.6	85065	81904.8	82656.4	81935.2	78993.4	76804	70214.1	83691.5	81910.6	87319.4	82719.4	84006.6
Clusterin	P05371	(K)CQEILSVDCSTNNPAQANLR(Q)	23.66	2	94.9	1145.53	31.93	16.0829	16.0978	16.0966	15.8982	16.0557	16.0957	16.0124	16.0107	15.9758	15.9526	16.0036	15.9513	15.8588	15.8563	15.9864	16.0399	16.0363	16.0032	16.0521	15.953	16.0129	16.0113	69414	70132.1	70074.4	61071.3	68116.4	70031.3	66100.5	66025.5	64445.5	63417.9	65698.1	63360.7	59427.7	59323.7	64922.1	67373.5	67204	65683.2	67945.4	63434.5
Clusterin	P05371	(K)EGALDDTR(D)	19.33	2	88.8	438.706	15.7	16.1987	16.3968	16.3907	16.2259	16.1545	16.3754	16.2614	16.3335	16.1971	16.1883	16.0859	16.2471	16.1762	16.1893	16.1636	16.1998	16.2682	16.3464	16.1995	16.2427	16.2101	16.1561	75215.2	86283.9	85917.3	76643.3	72941.8	85014.3	78553.8	82580.8	75130.6	74674.1	69556.9	77777.9	74050	74725.3	73404.9	75269.6	78923.7	83318.8	75255.8	77543.7
Clusterin	P05371	(K)EIQNAVQGVK(H)	16.25	2	77.4	543.301	21.23	17.0502	17.0816	17.0722	16.9103	16.8673	17.114	16.9594	17.0227	16.9683	16.9323	16.921	16.8655	16.9085	16.8299	16.9874	16.9592	17.0204	16.9603	16.9181	16.9783	16.9735	16.9407	135711	138697	137801	123173	119555	141846	127434	133151	128223	125059	124088	119404	123020	116496	129930	127416	132942	127516	123840	129111
Clusterin	P05371	(K)FMDTVAEK(A)	13.53	2	67.8	470.726	22.78	16.8438	16.8768	17.0186	16.7468	16.7439	17.0829	16.8264	16.7635	16.7107	16.8015	16.6834	16.7374	16.9584	16.7336	16.8633	16.7989	16.8542	16.7971	16.8308	16.6601	16.7648	16.7647	117624	120347	132772	109974	109757	138820	116211	111254	107255	114226	105245	109258	127348	108969	119222	114019	118470	113877	116565	103558
Clusterin	P05371	(K)LFDSDPITVVLPEEVSK(D)	23.14	2	98.3	944.501	45.53	17.5956	17.4698	17.5861	17.2549	17.4745	17.4541	17.5973	17.4872	17.7016	17.429	17.4042	17.4253	17.5324	17.2675	17.5533	17.5398	17.4973	17.5928	17.6696	17.4348	17.4449	17.5062	198069	181523	196765	156397	182117	179565	198303	183724	213163	176457	173453	176007	189572	157770	192347	190549	185017	197676	208481	177170
Clusterin	P05371	(K)SLLNSLEEAK(K)	16.88	2	90.7	552.301	35.9	16.6815	16.7212	16.774	16.6193	16.6839	16.8358	16.6197	16.7807	16.6371	16.5021	16.6222	16.5893	16.6991	16.5281	16.6589	16.7505	16.715	16.7484	16.7288	16.7128	16.6475	16.7145	105110	108040	112068	100674	105283	116971	100699	112592	101925	92816.3	100872	98603.3	106398	94504.5	103475	110255	107573	110094	108608	107415
Clusterin	P05371	(R)ASGIIDTLFQDR(F)	18.23	2	90.8	668.349	43.68	16.2724	16.1707	16.5804	16.3119	16.3413	16.5484	16.303	16.3037	16.2576	16.2156	16.3338	16.4311	16.0889	16.2987	16.3485	16.4352	16.3009	16.4593	16.3445	16.3367	16.232	16.1983	79156.5	73769.8	97993.5	81352.3	83028.4	95843.9	80853.5	80892	78349.2	76099.8	82599.7	88359.5	69701.4	80609.5	83441.6	88611.4	80737.1	90103	83213	82765.3
Clusterin	P05371	(R)IDSLLESDR(Q)	21.56	2	95	524.27	26.87	17.0764	17.1444	17.1824	16.9903	17.0016	17.1028	17.0578	17.0216	17.0778	16.9121	17.0045	16.9663	17.0022	16.8868	17.0435	17.0326	17.0419	17.0861	16.9889	17.0425	17.0536	17.052	138198	144867	148742	130192	131219	140751	136426	133045	138330	123326	131483	128049	131275	121179	135083	134065	134937	139135	130067	134987
Clusterin	P05371	(R)LTQQYNELLH(S)	22.83	2	97.8	629.825	30.65	15.9587	16.1217	16.0564	15.9467	15.7408	15.9057	15.9383	16.0979	15.8609	15.8971	16.013	16.1483	15.8878	15.6531	15.6313	15.8517	15.9062	16.0765	15.8538	15.9079	15.6796	15.9671	63688.3	71303.6	68149.2	63160.8	54756.9	61390.8	62793.3	70138.4	59511.3	61025.3	66129.2	72632.2	60633.1	51528.2	50757.7	59132	61409.2	69104.3	59221.6	61483.1
Clusterin	P05371	(R)LTQQYNELLHSLQSK(M)	20.05	3	87.8	601.32	37.58	16.8418	16.9263	17.089	16.8238	16.8307	16.7569	16.7996	16.7635	16.8309	16.6739	16.5977	16.6578	16.8199	16.6627	16.9131	16.8592	16.9758	16.9646	16.91	16.8896	16.8304	16.8804	117463	124546	139416	115999	116556	110749	114072	111253	116576	104557	99177.8	103395	115692	103743	123407	118884	128888	127896	123144	121418
Clusterin	P05371	(R)QQSQVLDAMQDSFTR(A)	18.38	2	95.6	877.412	36.85	16.7295	16.6568	16.7148	16.557	16.6126	16.6703	16.6348	16.6199	16.6962	16.5303	16.5676	16.5748	16.5596	16.4618	16.6215	16.6451	16.6225	16.64	16.6329	16.6012	16.6461	16.658	108665	103322	107560	96415.7	100207	104292	101761	100710	106182	94648.4	97127.6	97611.7	96590.5	90262.9	100828	102491	100897	102125	101625	99413.5
Clusterin	P05371	(R)SGSGLVGR(Q)	19.26	2	91.4	366.704	15.63	16.053	16.5401	16.0397	16.0752	16.469	16.164	16.2243	16.1583	16.1616	16.3695	16.0822	16.124	16.0538	16.0586	16.2008	16.2668	16.1493	16.1226	16.2567	16.3572	16.3158	16.3544	67986.7	95294.7	67363.1	69042	90710.6	73428.1	76560	73138.8	73302.1	84665.1	69377.2	71419.7	68026.6	68250.8	75323.8	78851.4	72680.4	71349.4	78296.8	83947.5
Clusterin	P05371	(R)VSTVTTHSSDSEVPSR(V)	21.52	3	87	563.608	18.25	18.5007	18.4313	18.5069	18.2769	18.3818	18.5083	18.3915	18.4355	17.5665	18.3118	18.3406	18.3432	18.3654	18.1869	18.3687	18.3869	18.3583	18.4429	18.3502	18.3872	18.3466	18.4009	370905	353476	372501	317603	341560	372877	343876	354527	194113	325390	331956	332552	337708	298410	338474	342777	336056	356351	334155	342852
Coagulation factor IX (Fragment)	P16296	(K)EYTNIFLK(F)	19.26	2	88.4	514.277	35.72	15.4494	15.3959	15.5519	15.3552	15.5933	15.6662	15.4503	15.2244	15.1895	15.3299	15.4781	15.3176	15.4511	15.5614	15.6092	15.5841	15.3384	15.5103	15.563	15.3227	15.5031	15.3972	44745.3	43114.1	48039.7	41915.8	49437.1	51999.1	44770.4	38282.3	37366.5	41186.7	45643.1	40837.6	44797.2	48354.8	49985.8	49121.8	41429.2	46673.7	48408.6	40980.9
Coagulation factor IX (Fragment)	P16296	(K)IEVVAGEHNIDEK(E)	24.5	2	94.2	726.87	23.35	16.5536	16.6147	16.6438	16.6587	16.6701	16.7479	16.3678	16.4517	16.4641	16.5301	16.4647	16.5302	16.5691	16.5828	16.7553	16.7424	16.655	16.6238	16.5647	16.5921	16.6256	16.5772	96191.4	100352	102396	103461	104279	110057	84565.2	89629.4	90403.2	94633.5	90442.5	94640.3	97226.4	98153.5	110625	109639	103194	100983	96930.3	98791.7
Coagulation factor IX (Fragment)	P16296	(R)VPLVDR(A)	13.53	2	91.2	349.713	21.32	16.0828	16.1472	16.1296	16.1902	16.0542	16.2377	15.9407	16.0244	15.9192	15.8964	15.9149	15.9774	16.1816	16.0768	16.1112	16.1413	16.1355	16.0418	16.061	15.9611	16.0952	16.1314	69405.7	72574.2	71695.9	74770	68043.7	77272	62897.9	66652.8	61966.3	60994.6	61781.1	64517.4	74325	69117.8	70786	72277.8	71990.6	67464.7	68367.7	63792.9
Coagulation factor IX (Fragment)	P16296	(R)VSVAYNSK(K)	11.43	2	73.4	434.232	17.8	14.3801	14.7312	14.8218	14.6446	14.6216	14.5923	14.4754	14.4433	14.5482	14.1638	14.5024	14.7366	14.3946	14.6275	14.4559	14.5851	14.6927	14.7047	14.6105	14.5576	14.5094	14.422	21322.9	27196.9	28960.6	25613.3	25208.5	24701.2	22779.4	22278.2	23957.4	18354.3	23209	27300	21538.1	25311.1	22473.6	24578.5	26482.4	26702.9	25014.6	24113.5
Coagulation factor X	Q63207	(K)DWAEATLMTQK(T)	16.81	2	83.9	647.311	34.85	18.1664	18.1574	18.3454	18.2057	18.2681	18.2077	18.1847	18.1327	18.2517	18.1003	18.3155	18.2657	18.2565	18.1522	18.3068	18.2458	18.1321	18.3106	18.2555	18.2218	18.2119	18.1712	294190	292372	333060	302325	315684	302742	297950	287394	312117	281014	326222	315156	313140	291316	324251	310836	287287	325121	312924	305718
Coagulation factor X	Q63207	(K)QEDACQGDSGGPHVTR(F)	17.23	3	67.3	571.913	15.72	14.1993	14.3682	14.6606	14.1278	14.2177	14.1527	14.2597	14.1043	14.0879	14.188	14.1549	14.0207	14.0995	14.0006	14.2734	14.2264	14.2883	14.3083	14.211	14.1476	14.1053	14.134	18811.5	21147.5	25899.1	17901.6	19052.2	18213.5	19615.1	17612.5	17412.8	18664.1	18241	16621.3	17553.6	16390.3	19803.1	19168.2	20008.8	20287.4	18964	18149
Coagulation factor X	Q63207	(K)TPITFR(E)	15.05	2	80.9	367.713	25.48	15.0336	15.1989	15.2096	14.9775	14.972	14.7518	15.2815	15.2902	15.244	15.0544	15.0035	14.9042	14.9607	14.5467	14.846	14.8717	15.0404	15.2157	14.8046	15.0366	14.8952	14.9888	33539.1	37611.5	37890.9	32260.3	32137.3	27588	39827.2	40069.6	38806.8	34028.3	32847.9	30663.1	31887	23932.3	29450.5	29980.4	33698.1	38052.4	28617.1	33608.9
Coagulation factor XII	D3ZTE0	(K)CFESQLLK(F)	18.49	2	91.9	512.76	31.22	15.1358	15.2147	15.1872	14.9127	15.1007	15.0571	14.8568	14.8978	14.7326	14.9856	15.0884	15.0863	15.0562	14.9202	15.2048	15.188	15.0263	15.0609	15.1541	14.9232	14.9747	14.9806	36002.8	38026.9	37307.3	30843.8	35136.8	34092	29671.6	30527.2	27224	32442	34837.4	34787.9	34068.5	31004.2	37766.3	37329	33371.1	34181.1	36462.6	31069.8
Coagulation factor XII	D3ZTE0	(K)DGAGDPSVVLTVDGK(L)	21.67	2	93.3	715.362	31.02	15.3278	15.3678	15.2537	14.9625	15.2429	15.1808	15.1516	15.1847	15.1624	15.1322	15.1628	15.2938	15.3966	15.1873	15.3607	15.2971	15.2277	15.3413	15.1974	15.2975	15.1348	15.1992	41126.5	42282	39067.3	31926.2	38777.4	37142.9	36398.2	37244.3	36673.4	35913.2	36681.7	40170.2	43137.2	37311.2	42075.9	40261.3	38370.1	41513.4	37573.7	40271
Coagulation factor XII	D3ZTE0	(K)LLTSQVCR(V)	18.56	2	88.4	488.766	21.93	15.8	15.7581	15.7193	15.6064	15.6568	15.6916	15.6184	15.5946	15.5178	15.6261	15.6931	15.7745	15.7523	15.5753	15.7539	15.5901	15.7359	15.7811	15.661	15.6501	15.6353	15.7204	57050.5	55420.2	53946.9	49886.9	51662.8	52921.7	50303.1	49483.1	46916.1	50573.3	52977.4	56054	55198.7	48825.1	55259.2	49325.8	54573.2	56310.8	51811.8	51423.1
Coagulation factor XII	D3ZTE0	(K)RPAPEELTVVLGQDR(H)	21.61	3	97.8	560.641	34.97	15.7844	15.6984	16.1029	15.7711	15.8955	16.0329	15.6501	15.6604	15.5477	15.6098	15.5724	15.9113	15.802	15.8314	15.7806	15.7802	15.7389	15.9129	15.8103	15.772	15.6839	15.7762	56439.7	53171.2	70382.2	55922.5	60956.6	67045.6	51423.7	51791.7	47897.4	50005.4	48724.9	61628.3	57130	58305.8	56290.5	56275.8	54688.1	61694.9	57462.8	55955.1
Coagulation factor XII	D3ZTE0	(K)TYQHDLALLR(L)	18.45	2	79.2	615.335	31.32	16.0893	15.7734	16.2492	16.0441	16.031	16.0359	15.9626	15.8894	15.8764	16.0003	16.0224	16.0831	16.0001	16.0803	16.0504	16.1675	16.0641	16.2082	16.0589	16.0639	16.0638	16.0544	69722.1	56008.4	77890.2	67570.6	66959.1	67188.2	63857.5	60698.6	60155.5	65551.5	66562.3	69421.6	65539.7	69289	67864.4	73603.9	68512.8	75707.9	68266.4	68502.4
Coagulation factor XII	D3ZTE0	(R)CQTLAVHSYR(L)	15.88	3	70.4	412.205	21.08	15.274	15.4217	15.385	15.1909	15.3492	15.3471	15.1323	15.2087	15.1829	15.1734	15.2838	15.2188	15.3436	15.1795	15.3675	15.3394	15.2795	15.2651	15.2672	15.3278	15.2355	15.22	39622.5	43893.3	42791.3	37403.3	41740.5	41680	35915.8	37868.3	37195.9	36952.8	39892.6	38133	41580.6	37109.9	42275.3	41457.8	39772.4	39376.8	39434.4	41127
Coagulation factor XII	D3ZTE0	(R)VNPCLNGGTCLLVEDHR(L)	16.86	3	94.4	651.981	32	-1.19027	13.6357	12.7688	12.5308	13.4929	13.8182	-1.14898	13.6029	13.4131	13.2078	13.0228	13.2297	-1.11563	-1.17675	13.35	13.5588	13.6463	13.676	13.5544	13.3101	13.7327	13.2746	0.43822	12727.9	6978.76	5917.79	11528.2	14444.2	0.450942	12441.5	10907.9	9460.94	8322.35	9605.65	0.461489	0.442348	10441.3	12066.9	12822	13088.2	12030.8	10156.5
Collagen alpha-1(I) chain	P02454	(R)GFSGLDGAK(G)	9.82	2	75.4	426.217	18.33	14.4617	14.4879	14.7206	14.2527	14.2186	14.4615	14.3084	14.3201	14.3078	14.2951	14.2418	14.3833	14.3345	14.3509	14.4608	14.315	14.3855	14.41	14.4693	14.3714	14.385	14.483	22563	22976.9	26999.4	19520.8	19064	22559.8	20288.8	20453.9	20280	20102.2	19372.9	21369.5	20659.9	20896.1	22549.8	20381.3	21402.7	21768.9	22683.4	21194.2
Complement C1q subcomponent subunit A	P31720	(R)GDEVWIEK(D)	19.64	2	77.8	488.243	28.67	15.5238	15.2294	15.4541	15.4363	15.3965	15.488	15.0241	15.0212	15.2165	15.1447	15.1909	14.9608	15.3864	15.5004	15.1613	15.3435	15.5065	15.3744	15.3361	15.2833	15.3861	15.265	47112.1	38414.5	44889.3	44340.5	43134.1	45958	33320.1	33253.9	38072.9	36224.2	37403.9	31889	42832.1	46353.6	36644.6	41578.2	46551.5	42476	41363.7	39877.5
Complement C1q subcomponent subunit B	P31721	(K)VITNVNDNYEPR(S)	27.51	2	97.3	717.355	24.53	16.0007	15.8166	16.05	15.9673	15.9082	16.0365	15.6246	15.7331	15.6877	15.8664	15.8709	15.7134	15.9266	16.0892	15.8673	15.9162	16.0669	15.867	15.9053	15.9315	15.8717	15.8664	65566.5	57712.7	67847.4	64068.2	61493.8	67215.5	50520.4	54467.5	52778.2	59739.5	59927.4	53729.8	62286.7	69714	59775.8	61835.9	68645	59764.2	61370.2	62496.6
Complement C1q subcomponent subunit B	P31721	(R)TVNSALRPN(Q)	13.98	2	92.2	486.267	18.38	15.0894	14.9489	15.1928	15.0893	14.9623	15.0942	14.7793	14.7425	14.8324	14.9351	15.0514	14.8048	14.9916	15.0765	14.6971	14.9486	15.1034	14.9873	14.9274	14.9482	14.9402	14.9744	34861.7	31627.7	37453.2	34861.5	31921.7	34978.1	28120.7	27410.8	29174.8	31326	33956.2	28622.2	32577	34552.6	26562.6	31622.1	35203.7	32481.3	31159	31611.3
Complement C1q subcomponent subunit C	P31722	(K)FNSAITNPQGDYNTNTGK(F)	13.98	3	74.2	647.969	26.35	15.7142	15.5874	15.7596	15.767	15.6921	15.8199	15.3323	15.2561	15.3732	15.5982	15.5311	15.3227	15.7081	15.7684	15.5399	15.5747	15.829	15.6037	15.5731	15.5823	15.5741	15.6102	53758.2	49236.1	55476.6	55763.1	52939.7	57846	41254.9	39132	42441.7	49606	47349.8	40980.6	53529.9	55815.9	47641.7	48803.6	58210	49794.4	48748.5	49059.8
Complement C1q subcomponent subunit C	P31722	(K)HQSVFTVTR(Q)	16.49	3	90.1	358.861	23.68	15.0485	14.2484	-1.13296	14.1048	13.8751	14.5204	14.4992	13.8554	13.9212	13.9662	14.7242	14.2264	14.1373	14.3497	14.2654	14.2922	14.2965	14.3399	14.0551	14.2031	14.6981	14.8452	33888.4	19462.7	0.455979	17618.5	15025.1	23500.7	23157.2	14821.2	15512.7	16004.5	27065.2	19167.7	18019.7	20878.4	19692.6	20061.7	20121.5	20736.1	17022.3	18860.7
Complement C1q subcomponent subunit C	P31722	(K)VTSFCDHMSNSK(Q)	12.79	3	57.3	471.536	20.97	15.6329	15.4952	15.6167	15.5877	15.6032	15.7498	15.0931	15.2697	15.1951	15.4147	15.4467	15.1037	15.5291	15.6294	15.4901	15.5965	15.7408	15.5791	15.4645	15.4917	15.5113	15.4683	50814.2	46188	50244.8	49245.1	49775.9	55100.4	34952.6	39504.7	37512.9	43679.9	44659.6	35210.2	47286.4	50691.2	46022.9	49545.8	54757.4	48952.3	45215.7	46075.7
Complement C1s subcomponent	Q6P6T1	(K)NYVDWILK(T)	11.34	2	62.5	525.785	42.45	14.0874	13.4964	14.4379	13.9395	13.9065	14.2749	14.2462	13.8505	13.9161	13.9481	13.7721	13.8761	13.9055	14.1259	13.8328	14.1676	14.1941	13.9529	13.8968	14.0144	13.7612	14.0358	17407	11556.1	22193.9	15711.3	15355.5	19823.7	19432.9	14771.6	15458.3	15805.2	13989.8	15036.1	15345	17877.9	14591.4	18402.5	18743.7	15858	15252.6	16548.1
Complement C3	P01026	(A)AVFNHFISDGVK(K)	23.28	2	96.8	667.349	33.73	14.8273	14.6432	14.9907	14.7342	14.7907	14.8947	14.7152	14.6393	14.7282	14.7967	14.959	14.7603	14.8546	14.8477	14.7318	14.8736	14.8578	14.8955	14.7318	14.6665	14.9085	14.8831	29071.5	25588.9	32556.9	27253.5	28342.5	30461.3	26897.4	25518.5	27140.8	28461.3	31850.9	27752.4	29626.2	29485.5	27208.4	30019.2	29692.3	30478.2	27209.1	26005.2
Complement C3	P01026	(A)PGHQTTLR(I)	13.4	2	69.9	455.249	15.4	15.8864	15.234	15.8518	15.6901	15.3531	15.8211	15.6713	15.7932	15.5926	15.6168	15.8309	15.2706	15.8046	15.6738	15.7132	15.7281	15.7342	15.6362	15.7865	15.6894	15.3729	15.6522	60572	38537.4	59136.3	52867.6	41855.7	57891	52183.5	56784.8	49413.7	50248.2	58288.6	39527.6	57235.2	52272.6	53720.3	54277.5	54509.8	50929.9	56522.6	52843.7
Complement C3	P01026	(A)SYLNLQR(P)	15.44	2	88.6	447.246	27.42	16.9746	16.5759	16.9503	16.6632	16.7454	16.7863	16.7466	16.556	16.6744	16.7139	17.0149	16.8584	16.7426	16.6383	16.6678	16.7977	16.6536	16.7066	16.7709	16.7948	16.77	16.8068	128788	97690.7	126632	103781	109864	113026	109961	96350.5	104589	107492	132432	118818	109653	102009	104115	113920	103092	106950	111829	113693
Complement C3	P01026	(D)CLSFK(V)	8.6	2	56	327.668	23	14.8447	14.7937	14.8373	14.5257	14.6439	14.6829	14.8211	14.4911	14.7608	14.8521	14.8652	14.7275	14.7886	14.6724	14.7805	14.7616	14.7507	14.7586	14.7229	14.7901	14.7379	14.6169	29422.9	28401.7	29272.5	23587.2	25601.1	26302.5	28947.4	23027.9	27762.1	29574.3	29845.3	27127.8	28302.6	26112.2	28143.9	27777.4	27567	27719.2	27042.4	28332
Complement C3	P01026	(F)MDAGLTFK(T)	10.39	2	88.1	441.723	29.47	14.848	14.5607	14.9481	14.7503	-1.19033	14.5616	15.0098	14.9772	14.9694	14.7505	14.9828	15.0682	14.6245	14.5299	14.2561	14.8849	14.6241	14.9009	14.8274	14.7256	14.5999	14.8892	29492.2	24166.5	31609.4	27559.3	0.438203	24181.7	32990.5	32254.9	32079.6	27564.9	32380.5	34354.8	25259.6	23655	19567	30255.8	25251.4	30592.9	29073.9	27092
Complement C3	P01026	(F)VIFGVQDEDKK(I)	19.71	3	92.5	426.563	25.98	15.0513	15.1788	15.1191	14.9378	14.8998	14.8844	15.0438	14.9958	15.0443	14.9757	15.0888	15.0457	14.9707	14.8246	15.0017	15.1773	14.9751	15.0725	15.0653	14.9351	15.0514	15.0154	33954.1	37091.8	35588.3	31385.4	30569.9	30245.4	33777.8	32673	33789.3	32221.5	34847.7	33822.4	32109.9	29017.5	32807.7	37054.1	32208	34456.6	34285.7	31327.1
Complement C3	P01026	(F)VLIALQEAR(D)	20.38	2	93.4	506.811	32.2	19.2355	18.996	19.2954	19.1663	18.9616	19.0831	19.2299	19.3214	19.1905	19.1228	19.1297	19.3357	19.052	19.0991	18.9438	19.2663	19.0593	19.1589	19.2098	19.213	19.1576	19.1567	617235	522818	643425	588355	510520	555389	614862	655116	598306	570876	573593	661623	543525	561550	504248	630593	546293	585346	606363	607706
Complement C3	P01026	(F)YHPEK(D)	11.7	2	76.4	337.169	17.03	16.6039	16.6684	16.6831	16.5255	16.6695	16.627	16.5405	16.5036	16.5581	16.5745	16.7366	16.5723	16.6239	16.5218	16.6344	16.6746	16.5128	16.6204	16.5242	16.5204	16.571	16.548	99605.7	104157	105224	94332.4	104238	101208	95323.4	92916.4	96492.2	97595.7	109199	97447	100994	94091.8	101729	104604	93505.4	100748	94247.3	94002.5
Complement C3	P01026	(H)YLDQTEQWEK(F)	17.4	2	87.6	670.312	27.38	15.6969	15.6087	15.6618	15.7068	15.5675	15.6627	15.7284	15.6209	15.7121	15.7536	15.8921	15.733	15.7198	15.5848	15.4724	15.691	15.4872	15.5392	15.6963	15.674	15.7029	15.6985	53118.4	49965.9	51840.7	53482.5	48560.3	51871.4	54291.7	50392.8	53681.8	55245.3	60814	54465.2	53966.5	49145.2	45461.4	52902.5	45932.7	47618.5	53096.2	52279.5
Complement C3	P01026	(I)PIVTSPYQIHFTK(T)	23.4	3	87.7	510.949	39.78	16.6529	16.6448	16.7917	16.6026	16.5973	16.7205	16.591	16.5818	16.4871	16.5871	16.6556	16.6285	16.7289	16.6175	16.6561	16.7935	16.6724	16.7801	16.6104	16.6277	16.68	16.6767	103041	102469	113448	99515.5	99151.7	107989	98717.6	98090.2	91858	98446.4	103236	101316	108620	100550	103276	113592	104447	112542	100054	101257
Complement C3	P01026	(K)AAVFNHF(I)	16.11	2	86	403.203	30.98	17.7761	17.47	17.8543	17.7226	17.5827	17.6372	17.7404	17.7764	17.743	17.7098	17.8633	17.7753	17.6862	17.6287	17.5344	17.702	17.5139	17.7511	17.6428	17.6603	17.6854	17.7431	224468	181545	236964	216288	196293	203856	218981	224510	219364	214383	238453	224341	210906	202657	189841	213217	187159	220597	204652	207150
Complement C3	P01026	(K)AAVFnHFISDGVK(K)	23.87	3	88.1	469.242	33.08	16.479	16.4649	16.6432	16.4369	16.4377	16.4848	16.3485	16.3054	16.381	16.3755	16.4668	16.4921	16.5416	16.3819	16.3124	16.5262	16.3726	16.5029	16.4827	16.4827	16.4194	16.3051	91344.7	90454.3	102356	88718.2	88766.6	91710.8	83442.9	80989.3	85345.4	85019.7	90571.3	92176.2	95395.3	85396.2	81383	94380.5	84845.5	92865.6	91575.1	91574.5
Complement C3	P01026	(K)AAVFNHFISDGVK(K)	27.45	2	97.9	702.867	33.52	20.3069	20.1683	20.5538	20.2827	20.3321	20.4432	20.2298	20.1908	20.1223	20.2616	20.3963	20.2772	20.3361	20.291	20.3088	20.427	20.3271	20.4379	20.3389	20.2971	20.3116	20.328	1.29713e+06	1.17831e+06	1.53928e+06	1.27553e+06	1.31999e+06	1.42562e+06	1.22967e+06	1.19683e+06	1.14131e+06	1.25708e+06	1.38002e+06	1.27074e+06	1.32368e+06	1.2829e+06	1.29886e+06	1.40977e+06	1.31547e+06	1.42041e+06	1.32626e+06	1.28836e+06
Complement C3	P01026	(K)ACEPGVDYVYK(T)	19.09	2	79.3	650.798	27.6	19.7021	19.7164	19.7685	19.5734	19.6766	19.7018	19.5407	19.6473	19.5762	19.5931	19.677	19.5739	19.7583	19.55	19.6077	19.7548	19.6395	19.6857	19.6114	19.6516	19.65	19.6662	852963	861471	893092	780176	838017	852793	762665	821170	781678	790905	838255	780444	886842	767598	798917	884676	816730	843280	800957	823604
Complement C3	P01026	(K)ADIGCTPGSGK(N)	21.18	2	90.7	531.748	16	19.9692	20.0922	20.1066	19.905	19.9913	19.9869	19.824	19.8985	19.8707	19.9857	20.0557	19.8763	20.0543	19.9685	19.9362	20.0817	19.9734	20.0114	19.8871	19.9029	19.9504	19.8953	1.02645e+06	1.11775e+06	1.12899e+06	981775	1.04229e+06	1.03909e+06	928177	977341	958672	1.0382e+06	1.08982e+06	962399	1.08881e+06	1.02592e+06	1.00325e+06	1.10969e+06	1.02944e+06	1.05691e+06	969677	980301
Complement C3	P01026	(K)AFMDCCNYITK(L)	25	2	92.9	711.796	31.08	18.9058	18.9832	18.9209	18.7825	19.0724	19.0247	18.6699	18.6965	18.7358	18.768	18.898	18.8344	18.9911	18.7632	19.078	19.1375	19.019	19.1192	18.9358	18.9115	18.8913	18.8761	491157	518229	496323	450910	551279	533356	417055	424812	436547	446413	488491	467442	521063	444910	553401	576713	531251	569460	501477	493100
Complement C3	P01026	(K)AGEYLEAS(Y)	10.7	2	72.3	420.193	22.87	14.7121	14.698	14.852	14.7556	14.622	14.6284	14.6723	14.6759	14.6469	14.8598	14.6267	14.7353	14.8236	14.6184	14.5617	14.8789	14.5431	14.6455	14.6933	14.7123	14.726	14.6517	26840.1	26579.9	29572.5	27662.5	25215	25327.4	26110	26174.6	25654.3	29733.4	25298.2	27275.3	28996.7	25151.5	24183.3	30129.9	23872.6	25629.9	26493.2	26843.3
Complement C3	P01026	(K)AGEYLEASYLNLQR(P)	22.71	2	95.5	813.91	37.68	16.2238	16.0656	16.5765	16.3733	16.1782	16.5583	16.3053	16.3033	16.3577	16.3286	16.8766	16.4883	16.3043	16.8185	16.0112	16.3569	16.5959	16.5114	16.3891	16.339	16.5269	16.3718	76536	68586.7	97730.9	84887.7	74150	96502.9	80981.1	80870.5	83978.8	82297.9	120327	91933.4	80926.6	115574	66046.6	83930.5	99049.7	93415.3	85821.4	82895.8
Complement C3	P01026	(K)AGEYLEASYLNLQRPY(T)	27.66	2	93.3	943.968	41.02	15.8204	15.6119	16.0401	15.8646	15.6693	15.9848	15.7344	15.6692	15.5932	15.7685	15.7991	15.8514	15.7373	15.9729	15.6914	15.9152	15.8365	15.7598	15.853	15.8374	15.8432	15.8595	57866.1	50079.1	67382.3	59666	52109.3	64849.7	54517.6	52108.5	49433.3	55821.1	57017.2	59122.5	54626.4	64318.6	52917	61794.4	58515.6	55483	59188.1	58549.1
Complement C3	P01026	(K)DDGMLSK(L)	13.16	2	72.2	383.176	17.17	19.5115	19.5191	19.5876	19.3834	19.4807	19.4156	19.3626	19.4774	19.3597	19.4324	19.4697	19.4109	19.5676	19.3887	19.4411	19.536	19.3644	19.5253	19.4242	19.3732	19.4339	19.3962	747392	751352	787873	683901	731614	699326	674087	729949	672724	707500	726039	697042	777018	686386	711795	760198	674932	754597	703527	679074
Complement C3	P01026	(K)DFDSVPPVVR(W)	15.06	3	84.3	377.533	32.02	19.9592	19.4074	19.9801	19.8064	19.9357	19.9086	19.8596	19.9531	19.8403	19.8855	20.0205	19.9135	20.0129	19.249	19.9465	19.4277	19.8899	19.9441	19.8813	19.9014	19.9475	19.926	1.01931e+06	695366	1.03418e+06	916869	1.00287e+06	984205	951371	1.01505e+06	938715	968541	1.06355e+06	987580	1.058e+06	623046	1.01039e+06	705220	971526	1.0087e+06	965735	979322
Complement C3	P01026	(K)DLNMDVSLHLPSR(S)	22.52	3	89.8	499.589	37.68	16.0059	15.6412	16.6641	16.5286	16.0902	16.2848	15.6655	15.4316	15.6737	15.9902	15.3728	15.8327	15.9169	15.9687	15.6952	16.1485	15.8544	16.2842	16.1099	15.7085	15.6318	15.49	65804.8	51104.8	103848	94534.7	69762.2	79836.7	51973.4	44194.8	52269.4	65090.2	42429.6	58359.3	61868.6	64128.5	53054.3	72639.9	59245.3	79802.9	70721.2	53545.6
Complement C3	P01026	(K)DSCVGTLVVK(G)	18.47	2	82.4	539.284	27.23	20.4095	20.4082	20.505	20.294	20.3854	20.4377	20.2875	20.2737	20.2828	20.3971	20.488	20.3669	20.4621	20.3762	20.4066	20.4877	20.3593	20.4545	20.356	20.4179	20.4049	20.3984	1.39272e+06	1.3915e+06	1.48809e+06	1.28555e+06	1.36964e+06	1.42024e+06	1.2798e+06	1.26763e+06	1.27564e+06	1.38086e+06	1.47066e+06	1.35218e+06	1.44445e+06	1.36097e+06	1.38995e+06	1.47035e+06	1.34507e+06	1.43687e+06	1.34202e+06	1.40087e+06
Complement C3	P01026	(K)EADVSLTAF(V)	10.04	2	74.3	476.735	38.28	17.7073	17.863	17.9919	17.9552	17.4769	17.6318	17.9702	17.9905	17.8854	17.7865	18.0062	17.9803	17.7578	17.8426	17.6733	17.954	17.8824	17.9628	17.7008	17.953	17.9438	17.8588	214000	238403	260678	254132	182415	203091	256781	260428	242129	226083	263268	258586	221627	235047	209028	253921	241628	255464	213038	253747
Complement C3	P01026	(K)EGIPDAR(Q)	14.2	2	84.7	379.196	18.2	19.8521	19.8655	19.855	19.7429	19.798	19.7961	19.7058	19.8172	19.7306	19.8146	19.9143	19.7283	19.8499	19.6762	19.8028	19.8783	19.7704	19.8126	19.7718	19.7603	19.7838	19.7893	946378	955230	948289	877414	911575	910358	855114	923761	869954	922137	988070	868579	944967	837792	914608	963740	894330	920865	895163	888089
Complement C3	P01026	(K)EYVLPSFEVLVEPTEK(F)	24.51	2	95.9	939.99	48.22	20.1578	-1.24268	20.266	20.0855	20.1376	20.185	20.0902	20.1299	20.0506	20.073	19.9902	20.1714	20.2926	20.0993	20.1577	19.0261	20.1056	20.196	20.0753	20.0568	20.0631	20.082	1.16974e+06	0.422587	1.26085e+06	1.11262e+06	1.15351e+06	1.19205e+06	1.11625e+06	1.1474e+06	1.08597e+06	1.103e+06	1.04148e+06	1.18085e+06	1.28434e+06	1.12326e+06	1.16965e+06	533856	1.12819e+06	1.20114e+06	1.10477e+06	1.09069e+06
Complement C3	P01026	(K)FLNTAK(D)	16.75	2	90.5	347.2	17.73	20.4532	20.4089	20.4668	20.2544	20.302	20.3398	20.2752	20.39	20.3058	20.3202	20.4585	20.3643	20.4233	20.2757	20.3795	20.4484	20.3416	20.3887	20.3282	20.3314	20.3741	20.3354	1.43554e+06	1.39216e+06	1.44914e+06	1.25076e+06	1.2927e+06	1.32702e+06	1.26895e+06	1.37408e+06	1.29618e+06	1.30919e+06	1.44085e+06	1.34977e+06	1.4061e+06	1.26935e+06	1.36408e+06	1.43083e+06	1.32868e+06	1.37284e+06	1.31643e+06	1.31933e+06
Complement C3	P01026	(K)GLEVSITAR(F)	14.97	2	86.9	473.272	28.9	17.1017	16.6839	17.3717	17.2473	16.9884	17.188	16.9558	16.9429	16.9892	16.9822	16.779	17.1312	17.0269	17.112	16.5693	17.2283	16.8989	17.2645	17.0582	16.9234	16.8203	16.7658	140642	105281	169597	155585	130023	149318	127116	125982	130090	129467	112455	143555	133541	141657	97239.2	153544	122198	157450	136464	124295
Complement C3	P01026	(K)GVFVLNK(K)	22.92	2	97.6	388.737	29.35	20.0524	19.9285	20.1037	19.8827	19.8438	20.0666	19.9133	19.8582	19.9115	19.8911	19.958	19.9453	19.9729	19.908	19.9427	20.0086	19.9407	20.0634	19.9835	19.9234	19.9801	19.9186	1.08737e+06	997861	1.12669e+06	966690	941005	1.0981e+06	987444	950425	986156	972359	1.0185e+06	1.00953e+06	1.02908e+06	983798	1.00772e+06	1.05483e+06	1.00638e+06	1.09572e+06	1.03664e+06	994320
Complement C3	P01026	(K)GYTQQLAFK(Q)	19.17	2	88.4	528.28	28.75	19.8606	19.8512	19.9506	19.7405	19.7274	19.8497	19.7436	19.7864	19.7146	19.7987	19.8932	19.8126	19.8328	19.7325	19.8944	19.9768	19.7781	19.9121	19.8283	19.8303	19.815	19.8233	951974	945806	1.01326e+06	875946	868045	944802	877858	904259	860388	912021	973744	920828	933836	871122	974549	1.03188e+06	899092	986599	930909	932213
Complement C3	P01026	(K)HLIVTPSGCGE(Q)	18.46	2	86.9	585.285	25.15	19.5351	19.5959	19.6771	19.4195	19.4943	19.5145	19.3789	19.4663	19.3335	19.4643	19.5803	19.4459	19.5925	19.3684	19.5243	19.6324	19.3651	19.5331	19.4654	19.4464	19.4595	19.418	759690	792394	838269	701217	738528	748942	681747	724352	660639	723352	783880	714149	790577	676814	754073	812736	675267	758650	723873	714426
Complement C3	P01026	(K)ISHSEEDCLSFK(V)	23.84	2	96.7	726.327	25.8	20.44	20.4587	20.4749	20.3338	20.4219	20.4398	20.3061	20.3588	20.3387	20.4235	20.4983	20.3948	20.5069	20.2947	20.431	20.531	20.4185	20.443	20.3818	20.371	20.3876	20.3886	1.4225e+06	1.4411e+06	1.45729e+06	1.32157e+06	1.40477e+06	1.42232e+06	1.2964e+06	1.34467e+06	1.32603e+06	1.40634e+06	1.48115e+06	1.3786e+06	1.48998e+06	1.28618e+06	1.41369e+06	1.51516e+06	1.40151e+06	1.42542e+06	1.36627e+06	1.35605e+06
Complement C3	P01026	(K)IWDVVEK(A)	18.74	2	81.8	444.745	30.22	20.7981	20.8033	20.8687	20.6822	20.7507	20.824	20.6773	20.7658	20.681	20.7246	20.8507	20.7742	20.8769	20.6678	20.8006	20.8668	20.7483	20.8232	20.7637	20.7513	20.7726	20.795	1.82322e+06	1.82984e+06	1.9147e+06	1.68247e+06	1.76434e+06	1.85632e+06	1.67686e+06	1.78285e+06	1.68113e+06	1.73268e+06	1.89091e+06	1.79326e+06	1.9256e+06	1.66587e+06	1.8264e+06	1.91216e+06	1.76144e+06	1.85524e+06	1.78032e+06	1.76505e+06
Complement C3	P01026	(K)LCHNEM(C)	9.4	2	70	402.162	15.42	18.2095	18.6003	18.3997	18.2003	18.5783	18.2902	18.1984	18.1593	18.1916	18.5496	18.2549	18.237	18.3396	18.26	18.3857	18.4235	18.2225	18.2388	18.324	18.4819	18.3922	18.4332	303110	397426	345828	301182	391414	320554	300790	292745	299378	383695	312800	308940	331709	313908	342492	351587	305850	309336	328156	366109
Complement C3	P01026	(K)LCHnEMCR(C)	12.94	3	81.3	374.149	14.87	13.9194	13.9765	13.7996	13.6911	13.8719	14.0016	13.3626	13.6726	13.6427	13.9171	14.034	13.7751	14.0127	13.8176	13.9811	14.1345	13.9843	13.8829	13.8932	13.682	13.8097	13.8187	15493.7	16119.2	14259.4	13225.7	14991.8	16402.1	10532.7	13057.3	12790.1	15468.9	16774.7	14018.8	16529.1	14438.2	16170.3	17985	16206.7	15106.5	15215.2	13143.1
Complement C3	P01026	(K)LCHNEMCR(C)	18.96	3	85	373.821	14.43	15.7442	16.0815	16.1423	15.7866	15.9765	16.2493	15.5182	15.6571	15.3833	15.809	15.8298	15.7368	15.7887	15.9278	15.9239	16.2717	16.0163	16.0032	15.9192	15.8879	15.8468	15.8555	54887	69345.7	72331.5	56525.4	64478.5	77896.8	46927.8	51672	42740	57408.3	58244.9	54606.4	56608	62338.3	62168.8	79114.3	66279.2	65680.9	61966.7	60634.7
Complement C3	P01026	(K)LEEPYLTK(F)	18.69	2	95.1	496.769	26.73	20.3108	20.2711	20.4216	20.2174	20.2374	20.3029	20.1676	20.2404	20.1666	20.2615	20.3252	20.2985	20.315	20.2378	20.2578	20.3959	20.227	20.3027	20.2569	20.2546	20.2825	20.2963	1.30068e+06	1.26533e+06	1.40449e+06	1.21912e+06	1.23616e+06	1.29357e+06	1.17775e+06	1.23874e+06	1.17697e+06	1.25699e+06	1.31368e+06	1.28965e+06	1.30444e+06	1.2365e+06	1.25373e+06	1.3797e+06	1.22728e+06	1.29332e+06	1.25297e+06	1.25094e+06
Complement C3	P01026	(K)LSVNTPNNR(Q)	15.62	2	90.6	507.77	19.05	19.6929	19.7186	19.7684	19.6278	19.6374	19.6377	19.5685	19.57	19.5568	19.7242	19.668	19.622	19.7235	19.5562	19.6437	19.771	19.6398	19.7838	19.6165	19.6129	19.6482	19.6663	847507	862752	893084	810117	815563	815712	777524	778339	771251	866119	833044	806884	865701	770890	819091	894667	816916	902633	803817	801824
Complement C3	P01026	(K)NTLIIYLEK(I)	14.33	2	86.3	553.826	38.82	17.648	17.5728	18.1728	17.8762	18.0015	18.0473	17.8436	17.6291	17.4773	18.0106	17.6257	17.8554	17.79	17.875	17.8787	17.7477	17.985	17.8101	18.2665	18.1195	17.8459	18.0018	205395	194953	295501	240582	262416	270889	235216	202721	182471	264084	202239	237141	226637	240388	241006	220084	259440	229814	315339	284787
Complement C3	P01026	(K)NVDGTAFVIFGVQDEDK(K)	23.38	2	89	927.449	44.03	17.9592	16.7131	18.079	17.8783	17.7882	18.191	17.8731	17.7741	16.3181	17.7802	17.8913	17.8572	17.5259	17.532	17.6108	17.6739	17.3574	17.9342	17.7059	17.688	17.8146	17.8619	254829	107431	276908	240935	226343	299254	240078	224149	81701.8	225099	243124	237438	188715	189519	200165	209108	167916	250455	213806	211169
Complement C3	P01026	(K)NVDGTAFVIFGVQDEDKK(I)	19.08	2	90.9	991.497	41.03	17.4933	17.3605	18.0144	17.5028	17.5495	18.0455	17.4441	17.4012	17.1489	17.5657	17.5898	17.6406	17.5469	17.477	17.6881	17.5363	17.2292	17.6982	17.7558	17.667	17.6366	17.6452	184511	168281	264766	185722	191835	270547	178313	173099	145321	193995	197267	204333	191494	182432	211171	190085	153642	212664	221326	208109
Complement C3	P01026	(K)NYAGVFMDAGLTFK(T)	19.79	2	94.4	767.374	45.35	16.9761	16.5864	17.297	16.5971	16.3196	16.7198	16.9412	16.6319	16.364	16.871	16.5637	16.9859	16.3171	16.8457	16.6589	16.8456	16.4002	17.0349	16.9366	16.4039	16.8485	16.4348	128923	98402.3	161036	99135.6	81788.3	107932	125836	101558	84342.6	119861	96865.1	129799	81645.7	117777	103476	117771	86489	134283	125433	86711.9
Complement C3	P01026	(K)PAMPFDLM(V)	9.65	2	80.5	461.214	47.95	17.4028	17.2576	17.472	17.3844	17.0738	17.1554	17.2891	17.1634	17.4308	17.1925	17.3155	17.4145	17.39	17.2147	17.2705	17.3474	17.1336	17.307	17.2856	17.1685	17.2304	17.2274	173292	156691	181802	171090	137954	145982	160150	146792	176687	149782	163106	174701	171756	152104	158097	166762	143794	162154	159770	147306
Complement C3	P01026	(K)PGDNLNVNFHLR(T)	22.56	3	92.9	465.909	33.08	18.875	18.6259	19.3681	19.0458	18.9306	19.1038	18.8097	18.55	18.7859	18.8131	18.8319	19.0113	18.8288	18.9309	18.7735	18.9989	18.7383	19.0508	18.8733	18.8816	18.7657	18.8151	480782	404527	676661	541195	499665	563401	459489	383794	451981	460592	466631	528413	465626	499765	448097	523896	437304	543089	480202	482979
Complement C3	P01026	(K)PNTSYIIGK(D)	19.72	2	92.9	496.774	25.15	19.9742	19.9864	20.059	19.8434	19.9092	19.9569	19.8744	19.9134	19.8499	19.8759	19.9781	19.9108	20.0226	19.8412	20.0251	20.0262	19.9544	20.069	19.9301	19.9255	19.9527	19.934	1.03e+06	1.03873e+06	1.09234e+06	940712	984619	1.0177e+06	961162	987504	944934	962126	1.03276e+06	985741	1.06511e+06	939301	1.06698e+06	1.06782e+06	1.01597e+06	1.09992e+06	999012	995823
Complement C3	P01026	(K)QCEDLGAFTETMVVFGCPN(-)	19.41	2	97	1087.96	49.17	17.9248	17.8614	18.0993	17.9051	18.0864	18.2154	18.1282	17.7088	17.0701	17.8792	18.0208	17.8355	18.0365	17.6828	17.9983	18.0296	17.8236	18.0498	18.0813	17.8991	17.8349	17.9681	248821	238126	280815	245459	278328	304352	286496	214227	137601	241081	265946	233890	268860	210405	261837	267571	231971	271343	277331	244439
Complement C3	P01026	(K)QKPDGVFQEDGPVIHQEM(I)	22.06	3	96.2	685.326	33.13	18.2373	18.2651	18.3989	18.2536	18.3209	18.4099	18.2198	18.4028	18.4588	18.4159	18.5939	18.2855	18.3172	18.2745	18.3357	18.3286	18.1836	18.3672	18.4443	18.515	18.2451	18.4393	309005	315015	345639	312532	327436	348289	305295	346582	360283	349725	395646	319512	326606	317076	330821	329210	297712	338127	356681	374609
Complement C3	P01026	(K)QKPDGVFQEDGPVIHQEMIGGFR(N)	21.11	4	95.8	646.821	37.68	19.5716	19.36	19.8779	19.6105	19.7603	20.0271	19.5135	19.2954	19.3117	19.5521	19.5714	19.7053	19.5255	19.7597	19.526	19.8097	19.6666	19.8246	19.7612	19.6619	19.567	19.5883	779165	672875	963499	800468	888069	1.06843e+06	748420	643436	650708	768721	779101	854817	754659	887711	754913	918995	832217	928562	888605	829532
Complement C3	P01026	(K)qKPDGVFQEDGPVIHQEMIGGFR(N)	24.14	3	92.9	856.416	40.27	16.3188	16.4329	16.6081	16.2734	16.3373	16.5607	16.3581	16.3221	16.26	16.3944	16.2577	16.4161	16.52	16.3016	16.522	16.6854	16.3745	16.4954	16.4529	16.4486	16.4777	16.4998	81742.9	88467.4	99895.8	79211.4	82800.1	96662.5	83998.4	81932	78476.9	86137.4	78354.3	87447.9	93973.3	80775.4	94105.9	105392	84959.9	92384.7	89703.1	89437.4
Complement C3	P01026	(K)QNEGFSLTAK(G)	17.09	2	89.8	547.777	26.95	19.9973	20.0504	20.0952	19.9239	20.0136	20.0878	19.8864	19.9562	19.8684	19.9623	20.1517	19.9626	20.1033	19.9228	20.0575	20.1489	19.9717	20.0617	20	19.9758	20.0053	19.9614	1.04662e+06	1.08584e+06	1.12008e+06	994679	1.05852e+06	1.1144e+06	969178	1.01723e+06	957162	1.02153e+06	1.16486e+06	1.02176e+06	1.12642e+06	993964	1.09125e+06	1.16255e+06	1.02821e+06	1.09437e+06	1.04858e+06	1.03112e+06
Complement C3	P01026	(K)qNEGFSLTAK(G)	19.96	2	88.2	539.264	30.85	14.6199	14.5936	14.596	14.4125	14.4921	14.6331	14.3207	14.5183	14.3623	14.4198	14.5646	14.4609	14.5886	14.354	14.5353	14.5254	14.4303	14.5634	14.4366	14.4825	14.6034	14.6253	25177.9	24723.5	24765.6	21806.8	23043.7	25410.1	20462	23466.2	21061.4	21918.2	24232.4	22550.9	24638.9	20940.3	23744.5	23582.6	22077.4	24211.8	22173.9	22891.5
Complement C3	P01026	(K)QTFSAEFEVK(E)	16.37	2	80	593.293	32.78	19.6085	19.5683	19.678	19.5031	19.5381	19.5784	19.4904	19.5413	19.4333	19.4805	19.5768	19.5463	19.6348	19.4757	19.5699	19.6843	19.5511	19.6576	19.5158	19.5209	19.4969	19.5185	799371	777424	838840	743070	761312	782872	736561	762989	707972	731513	781996	765655	814088	729052	778280	842509	768191	827046	749626	752249
Complement C3	P01026	(K)QVLTSEK(T)	10.86	2	64	402.727	14.87	15.7678	18.0325	16.1134	15.6385	17.9232	16.4197	16.0587	16.1394	15.2896	18.1168	15.3163	15.8648	16.0865	16.103	16.2095	16.2472	16.0085	16.1577	16.0334	16.9054	16.9969	17.2273	55794.6	268124	70894.7	51009.4	248552	87664	68257.4	72186.1	40053.5	284244	40801.6	59673.8	69586	70386.4	75780.6	77784	65922.9	73107.4	67072.3	122753
Complement C3	P01026	(K)RQEALELIK(K)	20.13	3	98.8	367.22	28.38	20.2086	20.1596	20.3341	20.1344	20.2063	20.1476	20.1551	20.1142	20.1034	20.1395	20.2545	20.2071	20.2121	20.0388	20.2465	20.2597	20.1719	20.2896	20.1508	20.1978	20.2004	20.2102	1.21167e+06	1.17121e+06	1.32183e+06	1.15092e+06	1.20981e+06	1.16157e+06	1.16756e+06	1.13494e+06	1.12648e+06	1.15501e+06	1.25087e+06	1.21041e+06	1.21463e+06	1.07714e+06	1.24394e+06	1.2554e+06	1.18123e+06	1.28166e+06	1.16414e+06	1.20269e+06
Complement C3	P01026	(K)SGSDEVQAGQER(R)	21.76	2	96	631.784	14.07	18.9632	19.0415	19.0832	18.8853	18.9518	18.9791	18.7689	18.9344	18.8185	18.9617	18.9511	18.892	19.0153	18.8937	18.9543	19.0372	18.9165	18.9941	18.839	18.9426	18.9469	18.9615	511067	539574	555421	484216	507075	516757	446670	500985	462323	510541	506815	486459	529881	487053	507956	537990	494798	522148	468924	503851
Complement C3	P01026	(K)SSMILDICTR(Y)	16.74	2	82.6	598.294	35.5	18.8236	18.6989	18.9594	18.7047	18.7456	18.8393	18.5769	18.6892	18.646	18.6254	18.6203	18.7526	18.8417	18.5924	18.7452	18.8212	18.7735	18.8765	18.7055	18.7148	18.6632	18.6152	463937	425526	509724	427251	439518	469025	391035	422681	410212	404381	402959	441662	469810	395248	439408	463160	448099	481265	427487	430260
Complement C3	P01026	(K)SSVAVPYVIVPLK(I)	19.68	3	92.6	457.946	42.1	20.0818	20.1789	20.2016	19.9829	20.0735	20.1482	19.9617	20.0282	19.9392	19.9492	20.1105	20.0061	20.2173	20.0294	20.1959	20.2251	20.0414	20.2003	20.0228	20.0782	20.0947	20.08	1.10971e+06	1.18699e+06	1.20585e+06	1.0362e+06	1.10335e+06	1.16202e+06	1.02108e+06	1.06927e+06	1.00527e+06	1.01228e+06	1.13207e+06	1.05302e+06	1.21902e+06	1.07015e+06	1.20106e+06	1.22565e+06	1.07908e+06	1.20477e+06	1.0653e+06	1.107e+06
Complement C3	P01026	(K)TIYTPGSTVF(Y)	10.26	2	80.9	543.279	38.02	14.965	14.9971	15.388	15.3403	15.1124	15.3344	15.3624	15.2268	15.3101	15.15	15.2446	15.3973	15.3416	15.1808	15.2318	15.0238	15.1783	15.012	15.1807	15.2087	15.3267	15.2825	31982.6	32703.2	42880.2	41485.7	35423.8	41317	42125.2	38345.1	40626.8	36358.7	38823.2	43155.9	41521.5	37143.9	38478.4	33312.2	37079.2	33042.5	37140	37867.6
Complement C3	P01026	(K)TIYTPGSTVFYR(I)	19.51	3	77.4	468.91	35.2	19.6902	19.6688	19.7416	19.5597	19.6117	19.6521	19.5653	19.7009	19.5662	19.6095	19.7327	19.6694	19.7199	19.5537	19.685	19.7548	19.6249	19.7096	19.6521	19.6339	19.6439	19.6729	845934	833481	876638	772784	801147	823867	775806	852258	776288	799928	871215	833835	863515	769582	842893	884671	808511	857405	823874	813553
Complement C3	P01026	(K)TNQGLQTDQR(E)	19.44	2	91.6	580.786	14.35	19.1945	19.2386	19.278	19.1258	19.1654	19.1982	19.0971	19.1459	19.0426	19.2554	19.2552	19.1463	19.1953	19.1328	19.1869	19.2804	19.086	19.2553	19.1246	19.1491	19.1733	19.1534	599945	618564	635720	572055	587982	601497	560778	580069	539993	625815	625732	580234	600285	574824	596787	636749	556494	625785	571593	581362
Complement C3	P01026	(K)TNQGLQTDQREDPECAK(P)	18.21	3	94.3	663.969	18.37	16.961	17.4055	17.1349	16.6992	17.2004	17.1547	16.4959	16.6897	16.5829	16.902	16.8328	16.7737	17.2164	16.798	17.2717	17.0838	17.0312	16.9166	16.8882	16.9066	16.968	16.9508	127580	173607	143916	106402	150604	145905	92422	105709	98162.1	122464	116731	112042	152287	113945	158237	138914	133937	123713	121297	122852
Complement C3	P01026	(K)TVLTGATGH(L)	20.23	2	89.2	428.73	18.8	14.7773	14.3709	14.8969	14.7602	14.7453	14.5522	14.76	14.5553	14.6197	14.73	14.9337	14.8834	14.83	14.6502	14.5036	14.7243	14.7057	14.8867	14.7979	14.5694	14.4506	14.8107	28080.7	21187.3	30508.6	27749.2	27465.7	24024.3	27746.9	24075.1	25175.3	27175.1	31295.9	30224.6	29125.5	25713.7	23229	27068	26721.9	30293.3	28484.1	24312.2
Complement C3	P01026	(K)TVLTGATGHLNR(V)	26.81	2	96.8	620.344	23.15	21.2474	21.1377	21.2472	21.0592	21.1411	21.1662	21.0651	21.1053	21.0196	21.1561	21.2907	21.1295	21.1665	21.0861	21.1225	21.202	21.0751	21.1805	21.1474	21.1261	21.1092	21.1106	2.48949e+06	2.30716e+06	2.48908e+06	2.18495e+06	2.31256e+06	2.35315e+06	2.19395e+06	2.256e+06	2.12583e+06	2.3368e+06	2.56523e+06	2.29406e+06	2.35369e+06	2.22605e+06	2.28294e+06	2.41229e+06	2.20925e+06	2.37673e+06	2.32276e+06	2.28877e+06
Complement C3	P01026	(K)TVVIVIETPDGVPIK(R)	22.59	2	98.2	790.469	41.2	18.8819	18.3466	19.2981	19.0018	18.8779	19.1575	18.7857	18.7971	18.4686	19.1483	18.7135	19.0369	18.721	18.9727	18.7375	18.76	18.8719	18.9816	19.2892	19.122	19.1526	19.1644	483084	333334	644629	524950	481727	584764	451917	455506	362758	581040	429859	537870	432086	514457	437076	443924	479752	517633	640647	570553
Complement C3	P01026	(K)VHQFFNVGLIQPGSVK(V)	22.02	2	93.4	885.488	40.47	19.1079	18.6103	19.6119	19.3054	18.8292	19.3811	18.9864	18.774	18.9042	19.0324	19.0878	19.2439	18.8875	19.2474	18.7697	19.2555	19.0327	19.3578	19.076	19.0626	19.098	19.1183	565008	400171	801268	647888	465749	682782	519366	448264	490618	536208	557175	620866	484943	622379	446941	625875	536289	671851	552642	547523
Complement C3	P01026	(K)VLMDGVR(P)	9.4	2	81	395.218	23.62	19.2527	19.0809	19.1786	19.105	19.1045	19.0556	19.2075	19.1993	19.206	19.221	19.3679	19.2447	19.1362	19.0799	19.0793	19.2401	19.0987	19.264	19.1835	19.1975	19.1666	19.1629	624656	554529	593378	563851	563675	544893	605381	601966	604759	611061	676565	621214	576208	554136	553920	619223	561401	629547	595397	601189
Complement C3	P01026	(K)VLMDGVRPSSPEALVGK(S)	16.6	3	86.4	585.654	33.53	20.6682	20.7407	20.7281	20.4965	20.6829	20.695	20.4776	20.5949	20.5312	20.603	20.7044	20.5733	20.8008	20.5612	20.7394	20.7745	20.6135	20.6832	20.6624	20.6204	20.6408	20.6605	1.66624e+06	1.75218e+06	1.73689e+06	1.4793e+06	1.68329e+06	1.69748e+06	1.46004e+06	1.58376e+06	1.51534e+06	1.5926e+06	1.70865e+06	1.56015e+06	1.82669e+06	1.54719e+06	1.75061e+06	1.79369e+06	1.60426e+06	1.68372e+06	1.65955e+06	1.612e+06
Complement C3	P01026	(K)VLmDGVRPSSPEALVGK(S)	23.41	3	82.2	590.985	29.8	15.4822	15.3505	15.4082	15.2699	15.3428	15.3015	15.6748	15.4602	15.0136	15.3009	15.5699	15.3308	15.3139	15.2606	15.4454	15.2909	15.4147	15.2293	15.3906	15.3205	15.278	15.5122	45772.5	41780.4	43484	39507.9	41557.8	40384.1	52309.8	45080.1	33078.8	40367.2	48642.6	41211.8	40731.5	39255.3	44620.9	40089.2	43681.4	38414.1	42955.4	40920.4
Complement C3	P01026	(K)VmNIFLK(D)	15.44	2	64	440.752	32.18	14.8047	14.7476	14.8308	14.5954	14.1533	14.6595	14.9641	14.4544	13.999	14.4016	14.6568	14.4464	14.5486	14.4474	14.8192	14.6767	14.6714	14.7028	14.5683	14.6392	14.6797	14.6181	28618.4	27508.7	29141.6	24754.9	18221.3	25879.7	31962.8	22449.3	16372.9	21642.1	25830	22324.7	23964.2	22340.3	28908.6	26189.2	26093.8	26667.2	24293.1	25517.2
Complement C3	P01026	(K)VMNIFLK(D)	18.99	2	82.4	432.754	37.35	18.6699	18.4379	18.8854	18.5263	18.5492	18.8031	18.5615	18.3897	18.482	18.3646	18.6078	18.6295	18.5036	18.5947	18.6476	18.7346	18.5905	18.7755	18.6263	18.6385	18.6165	18.5417	417063	355111	484237	377536	383601	457416	386880	343436	366130	337522	399501	405536	371662	395871	410652	436179	394720	448722	404651	408091
Complement C3	P01026	(K)VVPEGMR(V)	12.63	2	84.7	394.21	18.83	20.024	20.0479	20.1312	19.9009	19.9314	20.0409	19.9533	19.9958	19.9875	20.0056	20.1227	20.0462	20.0376	19.92	20.0274	20.0214	19.9927	20.0293	19.9532	19.9622	19.9995	19.9907	1.06614e+06	1.08395e+06	1.1484e+06	978967	999880	1.0787e+06	1.01516e+06	1.04553e+06	1.03953e+06	1.05264e+06	1.14166e+06	1.08269e+06	1.0763e+06	992024	1.06869e+06	1.06428e+06	1.04332e+06	1.07007e+06	1.01512e+06	1.02144e+06
Complement C3	P01026	(K)VYSYYNLEESCTR(F)	21.34	2	95.5	842.37	31.4	19.4033	19.4386	19.5072	19.3188	19.423	19.4924	19.3293	19.3096	19.2618	19.3687	19.5115	19.3622	19.3849	19.2489	19.4065	19.4795	19.3697	19.403	19.3801	19.396	19.402	19.3478	693381	710538	745183	653958	702919	737539	658698	649776	628596	676959	747406	673913	684575	623001	694907	730970	677408	693248	682312	689885
Complement C3	P01026	(K)YEMDK(A)	13.26	2	85.8	343.147	14.58	13.7642	16.1367	13.8246	-1.16308	15.7349	13.8815	13.583	13.6257	13.4629	16.0737	13.3587	13.5559	13.6187	13.8658	14.1085	13.9963	13.6454	13.5672	13.5608	14.5381	14.6266	14.8553	13913.9	72047.7	14508.3	0.446558	54535.6	15092.3	12271	12640	11291.3	68972.9	10504	12042.7	12578.3	14928.8	17663.6	16341.5	12814	12138	12083.8	23790.5
Complement C3	P01026	(L)SLPITPEFIPSFR(L)	18.06	3	94.2	501.945	46.65	16.2784	16.2455	16.4015	16.2913	16.1635	16.3113	16.273	16.6111	16.0814	16.2324	16.5267	16.4044	16.4116	16.1582	16.346	16.2726	16.0738	16.2937	16.1098	16.3178	16.2246	16.2796	79483	77691.3	86567.6	80197.5	73401.6	81319.7	79186.3	100098	69341.8	76988.7	94416.2	86739	87174.2	73133	83299.6	79164.6	68977.2	80330.2	70717.4	81683.7
Complement C3	P01026	(L)SSDLWGEK(P)	18.09	2	87.8	461.219	25.73	15.9673	15.811	16.0068	15.8817	15.849	15.8079	15.951	15.8871	15.9038	15.9405	16.0881	15.9933	15.8665	15.7987	15.749	16.0124	15.8606	15.9093	15.9174	15.8836	15.8444	15.8326	64067.3	57490.5	65844.7	60375.1	59021.9	57364.3	63348.9	60602.8	61308.9	62886.9	69662.3	65233.3	59745.3	56999.2	55070.5	66103.6	59500.4	61542.6	61889.1	60457.3
Complement C3	P01026	(L)SWNIPELVNMGQWK(I)	23.45	3	96	567.952	49.62	17.1219	16.4049	17.2621	17.0918	16.7709	16.8594	17.1236	-1.12499	17.0766	17.0439	17.1994	17.1865	16.7372	17.0587	16.6103	17.1414	16.911	17.2018	17.0149	17.086	16.9281	16.8341	142624	86770.7	157188	139679	111824	118902	142794	0.458504	138217	135118	150503	149159	109243	136512	100048	144566	123233	150754	132435	139126
Complement C3	P01026	(L)TGATGHLNR(V)	18.96	2	82.7	463.744	23.05	16.1361	16.1811	16.1104	15.9413	15.8974	16.318	15.8837	15.906	15.9285	16.067	15.9326	15.9687	15.9955	15.9109	15.8356	16.0293	16.1155	15.9335	16.1811	15.94	15.8393	16.2427	72021.9	74299.7	70748.7	62924.5	61037.2	81698.5	60459.7	61403.4	62366.6	68651.1	62544.8	64131.5	65330.2	61611.5	58478.1	66880.8	70997.8	62582.1	74300.1	62866.4
Complement C3	P01026	(M)HQSQDQVSLNER(L)	16.93	2	80.1	720.845	18.58	14.8166	14.4665	13.7943	14.0167	14.2014	-1.15267	14.6478	14.1421	14.8082	14.3881	14.4499	14.2418	14.4388	13.5953	14.0876	14.1526	-1.17265	14.2592	14.5856	14.4969	-1.09908	13.5677	28856.3	22638.8	14206.9	16574.5	18838.3	0.449792	25670.8	18080.2	28688.5	21441.6	22379.6	19373.6	22208.7	12376.4	17409.6	18211.5	0.443606	19608.7	24587.6	23120.9
Complement C3	P01026	(M)IGGFR(N)	12.65	2	87.9	275.161	19.73	18.6073	18.4475	18.6627	18.5222	18.4684	18.432	18.4732	18.5855	18.5425	18.5401	18.731	18.6325	18.6548	18.4637	18.4814	18.4989	18.3854	18.5997	18.5554	18.5062	18.4696	18.4642	399360	357490	414984	376482	362707	353651	363894	393366	381806	381166	435111	406403	412719	361508	365974	370437	342419	397259	385245	372319
Complement C3	P01026	(M)IGMTPTVIAVHYLDQTEQWEK(F)	19.9	3	78.3	820.414	47.23	16.2173	-1.24268	-1.13296	16.6533	16.5915	-1.15267	16.5677	-1.12499	-1.12813	16.6137	16.5485	16.6689	-1.11563	16.6138	-1.08826	16.6202	16.5924	16.7209	16.7084	16.6694	16.6267	16.5951	76188.9	0.422587	0.455979	103070	98752	0.449792	97135.2	0.458504	0.457508	100282	95852	104190	0.461489	100291	0.470327	100732	98810.1	108017	107088	104229
Complement C3	P01026	(M)ILDICTR(Y)	17.69	2	84.1	445.742	27.98	17.6188	17.3477	17.4708	17.332	17.3886	17.36	17.4427	17.5502	17.5988	17.4318	17.5263	17.3981	17.5125	17.1911	17.3808	17.4633	17.2592	17.4399	17.477	17.3916	17.4178	17.4244	201271	166793	181655	164991	171590	168219	178148	191921	198509	176806	188775	172723	186974	149641	170664	180713	156874	177800	182433	171942
Complement C3	P01026	(M)MTGFIPDTNDLELLSSGVDR(Y)	19.87	3	92.2	727.356	47.97	16.3801	16.2493	16.282	16.2773	16.155	16.2087	16.4141	16.4148	16.3085	16.2119	16.4346	16.4409	16.2874	16.1329	16.1624	16.3909	16.1878	16.341	16.2069	16.3091	16.2277	16.2133	85290.2	77896.3	79682.8	79426.2	72971.6	75735.5	87323.2	87365.7	81159.6	75906.4	88574.6	88961.6	79980.2	71858	73346.5	85933.7	74649.6	83008.4	75644.6	81195.1
Complement C3	P01026	(M)TGFIPDTNDLELLSSGVDR(Y)	22.07	2	96	1025.01	46.7	16.6753	16.7695	16.6951	16.6729	16.4428	16.5292	16.9462	16.9008	17.0165	16.7146	16.8342	16.7996	16.7707	16.6469	16.5097	16.6579	16.4714	16.6116	16.7091	16.6615	16.6848	16.7231	104656	111715	106104	104481	89078.7	94573.7	126275	122361	132584	107546	116844	114070	111809	102619	93305.3	103399	90861.1	100135	107138	103662
Complement C3	P01026	(M)VFVTNPDGSPAR(R)	19.99	2	92.5	630.323	23.92	18.5469	18.4124	18.5262	18.3734	18.3019	18.3149	18.5797	18.3884	18.5364	18.4816	18.6306	18.5511	18.5026	18.3353	18.3217	18.4301	18.3296	18.4699	18.4343	18.4086	18.4269	18.4001	382981	348891	377522	339582	323171	326082	391773	343138	380212	366034	405845	384104	371396	330734	327628	353199	329426	363061	354228	347958
Complement C3	P01026	(M)WGLSSDLWGEK(P)	18.35	2	81.3	639.312	42.22	17.1643	16.6521	17.2261	17.0681	17.0207	17.045	17.1417	16.9358	17.1666	16.7921	17.1764	17.1885	17.0913	16.9726	16.996	17.0395	16.9724	17.1173	17.0375	17.0446	17.0619	17.0734	146881	102984	153311	137410	132962	135220	144596	125364	147118	113479	148118	149370	139638	128609	130711	134707	128589	142175	134523	135184
Complement C3	P01026	(N)CFMHQSQDQVSLNER(L)	20.68	2	96.3	939.915	26.1	17.3236	17.0552	17.1888	17.0832	17.1735	17.0249	17.1603	17.0399	17.1129	17.1456	17.3896	17.1721	17.1623	17.0353	17.0292	17.1391	16.9895	17.1417	17.1208	17.0963	17.0638	17.0543	164034	136188	149403	138856	147824	133355	146476	134746	141743	144991	171705	147675	146676	134315	133756	144339	130119	144604	142517	140124
Complement C3	P01026	(N)FGATVVEK(A)	16.86	2	84.1	425.737	22.02	15.8676	15.714	15.8944	15.7626	15.5484	15.5414	15.9276	15.8034	15.8509	15.7927	15.8756	15.9356	15.7484	15.7961	15.5472	15.7853	15.6687	15.8029	15.8047	15.7149	15.7229	15.7937	59790.7	53749.4	60912	55593.8	47922.7	47691.5	62329.3	57188.3	59101.9	56764.4	60120.1	62676.2	55046.4	56898.3	47881.6	56473.1	52088.2	57167.3	57238.9	53785.3
Complement C3	P01026	(N)VGLIQPGSVK(V)	14.67	2	82.4	499.306	27.95	14.7301	14.4628	14.7957	14.703	14.3608	14.596	14.7681	14.5964	14.7194	14.6497	14.8011	14.7478	14.5137	14.5146	14.4942	14.6674	14.4234	14.647	14.5898	14.5327	14.6598	14.5723	27176.2	22581.4	28441.7	26671.6	21039.9	24765.6	27901.6	24771.6	26976.5	25703.3	28548	27511.9	23391	23406.8	23077	26020.4	21971.8	25656.7	24658.1	23701.1
Complement C3	P01026	(Q)MAEDAVDGER(L)	25.06	2	94.1	546.735	17.97	15.2271	14.7002	15.1842	15.1596	15.017	15.0354	14.918	15.2123	14.7754	14.9613	14.9684	15.1173	14.9774	15.0235	14.9831	14.999	14.6479	15.128	14.957	15.0343	15.0143	15.0086	38354.3	26619.2	37230.7	36599.9	33155.3	33582.4	30957.2	37962.8	28044.8	31901	32059.2	35544.3	32259.4	33306.1	32386.7	32745.8	25671.5	35808.7	31806.7	33555.5
Complement C3	P01026	(R)AFYEHAPK(Q)	23.7	2	100	481.74	19.62	19.9845	19.9799	20.0428	19.9238	19.9411	19.8608	19.833	19.871	19.7487	19.8804	20.0457	19.9373	19.9695	19.8509	19.9105	20.0154	19.9114	19.9119	19.8653	19.9135	19.922	19.9331	1.03736e+06	1.03407e+06	1.08017e+06	994652	1.0066e+06	952143	933988	958883	880963	965174	1.0823e+06	1.00396e+06	1.02667e+06	945649	985476	1.05986e+06	986119	986488	955121	987553
[truncated: 3,227 more rows]
[truncated: 2 more columns]
